# Supplementary material for: Combined LC–MS/MS and 16S rDNA analysis on mice under high temperature and humidity and Herb Yinchen protection mechanism
Source: Sci Rep. 2021 Mar 3;11:5099. doi: 10.1038/s41598-021-84694-9 (PMC7930127; doi:10.1038/s41598-021-84694-9)
Supplement: Supplementary file 1 — Supplementary Information 1. [file 41598_2021_84694_MOESM1_ESM.xlsx]

## Sheet: MRM
Component Name	QC RSD	QC-1	QC-2	QC-3	QC-4	QC-5	QC-6	QC-7	QC-8	QC-9	QC-10	Yc3d-1	Yc3d-2	Yc3d-3	Yc3d-4	Yc3d-5	Yc3d-6	Yc3d-7	Yc3d-8	Yc3d-9	Yc3d-10	Ctrl3d-1	Ctrl3d-2	Ctrl3d-3	Ctrl3d-4	Ctrl3d-5	Ctrl3d-6	Ctrl3d-7	Ctrl3d-8	Ctrl3d-9	Ctrl3d-10	Model3d-1	Model3d-2	Model3d-3	Model3d-4	Model3d-5	Model3d-6	Model3d-7	Model3d-8	Model3d-9	Model3d-10
CA	0.025872	25333	26391.6	26382.4	27094.5	27189.1	27184.4	26674	27324.2	27849.7	26565.9	96910	16642.5	21710.9	55119.7	24423.3	63694.7	15992.6	31077.7	19124.4	21326.5	3830.78	6143.75	520.023	1499.37	20867.4	65727.3	34899.3	28911.1	19007.8	15228.5	12100.3	71309.8	16443.6	19793.8	22094.1	18842.8	20455.4	22167.9	34576.2	18956.2
CDCA	0.0292129	1944.5	1935.77	1981.42	1797.24	1964.54	1942.87	1926.61	1944.09	1984.58	2004.21	7817.44	1686.2	1669.49	3187.63	1735.93	4824.8	1215.51	2052.81	1758.38	2125.8	45.9172	851.226	100.437	311.475	1687.47	6597.36	3277.07	2257.49	2381.22	1728.42	1426.77	7244.47	1508.43	2454.68	2567.32	2431.12	2467.07	2959.28	4002.66	2263.48
DCA	0.0230071	806.518	812.234	842.67	825.289	827.018	837.69	853.032	818.107	821.158	867.904	2350.98	662.236	466.509	1368.88	372.906	1827.57	281.621	695.621	688.844	614.4	118.835	169.417	218.407	232.017	510.2	1760.95	709.784	564.378	726.594	636.531	240.614	1121.11	383.57	429.632	371.911	605.07	550.153	3426.52	810.887	340.527
UDCA	0.0225725	2844.78	2876.01	2755.66	2823.77	2848.81	2799.77	2764.17	2743.27	2803.89	2954.6	11732.4	2009.26	945.678	4914.37	1357.96	8030.39	593.398	1856.06	1574.01	2300.9	31.0053	1040.72	64.5063	297.072	1916.75	7603.18	2621.78	1864.25	1332.44	796.667	773.196	11101.2	1147.05	1687.64	1780.32	1077.11	1308.45	1785.42	3145.96	1073.96
HDCA	0.0332764	1958.83	1968.27	1862.19	1982.09	2038.52	1953.12	1991.86	2068.48	2072.51	1916.82	8788.13	1128.76	906.969	1406.17	798.397	5819.42	446.126	939.825	1084.77	852.538	64.6643	906.356	116.678	538.698	1252.5	4233.38	1628.19	776.112	1188.19	1291.16	889.657	7530.44	630.243	763.308	570.881	1293.76	1106.94	1403.97	1624.21	887.69
GCA	0.0221898	322.458	318.243	323.664	338.916	329.203	313.521	322.693	326.666	320.068	316.962	1530.79	154.513	89.8617	386.597	86.5533	738.487	47.8462	121.366	80.0034	102.218	331.175	129.041	32.626	68.6842	180.99	483.753	150.992	248.685	111.073	106.6	53.6166	750.301	36.745	61.6448	137.037	132.201	62.8338	128.977	113.802	66.7822
GCDCA	0.238821	2.69585	3.40698	3.34708	2.72629	4.00698	3.13362	4.88813	2.43546	4.16033	2.59582	4.17008	2.88241	1.3296	2.72693	1.31417	5.14841	1.37768	2.56664	1.60968	3.07226	6.20601	2.71413	3.26039	3.40527	1.58704	5.30859	2.02741	3.15909	2.33596	3.17201	1.71189	4.78573	3.90615	3.35071	0.684293	5.03499	2.11348	3.35756	4.22693	2.61732
GDCA	0.208589	5.1449	4.49593	5.9659	4.6588	5.11413	2.95795	4.45432	4.37395	6.62427	4.23441	11.0753	N/A	N/A	9.27831	N/A	8.32702	N/A	N/A	N/A	N/A	6.03205	0.788656	N/A	0.925129	N/A	9.01599	2.5555	N/A	1.77016	N/A	N/A	6.27539	N/A	N/A	N/A	N/A	N/A	1.44765	0.407438	N/A
GUDCA	N/A	N/A	N/A	N/A	N/A	N/A	N/A	N/A	N/A	N/A	N/A	N/A	N/A	N/A	N/A	N/A	N/A	N/A	N/A	N/A	N/A	N/A	N/A	N/A	N/A	N/A	N/A	N/A	N/A	N/A	N/A	N/A	N/A	N/A	N/A	N/A	N/A	N/A	N/A	N/A	N/A
GHDCA	N/A	N/A	N/A	N/A	N/A	N/A	N/A	N/A	N/A	N/A	N/A	N/A	N/A	N/A	N/A	N/A	N/A	N/A	N/A	N/A	N/A	N/A	N/A	N/A	N/A	N/A	N/A	N/A	N/A	N/A	N/A	N/A	N/A	N/A	N/A	N/A	N/A	N/A	N/A	N/A	N/A
TDCA	0.0400479	9854.33	10208.4	9711.88	10327.6	10309.6	10251	9872.5	11139.1	10566.5	10435.2	27856.9	5057.92	2244.53	13112.5	2361.47	25228.1	855.463	2719.07	3841.26	3698.69	14038.9	7129.14	5818.07	6021.86	3833.61	26839.8	5046.03	3669.22	4098.06	4083.25	1607.88	22166.2	2536.61	2043.69	2160.08	3531.17	2982.33	9212.52	5687.1	2056.87
TCDCA	0.0399545	2333.98	2318.55	2172.6	2455.36	2463.46	2262.98	2358.61	2329.35	2414.59	2456.22	8130.3	688.409	187.58	1584.68	409.828	9278.58	150.758	362.727	469.403	764.973	5072.22	5301.34	2294.27	2108.48	405.162	7639.62	856.763	461.907	370.502	333.015	386.673	12753.7	314.448	328.11	515.252	512.17	400.388	533.726	1243.72	589.703
TUDCA	0.0270524	2153.36	2051.91	2155.03	2247.08	2147.25	2210.45	2077.67	2139.78	2098.3	2140.89	7193.64	180.84	42.9755	500.499	89.5786	7280.83	30.5316	48.1792	82.2505	144.295	5187.79	3062.77	1169.14	1136.19	123.727	3689.04	147.744	82.5892	53.9419	38.8714	68.742	7502.49	50.7737	49.9834	75.5319	52.1223	47.7334	68.9554	222.649	80.9694
THDCA	0.0671483	1010.98	915.709	936.054	1138.33	1025.55	1010.75	971.843	1023.97	1085.85	957.241	947.009	30.0601	13.3967	24.2394	13.3612	946.87	10.175	10.6403	21.6286	11.4694	5180.76	830.258	546.89	754.52	16.4039	450.56	16.8606	15.9021	25.3882	24.4364	14.0228	884.569	16.7755	5.12459	11.2373	24.1161	17.698	36.8322	21.9259	9.78335
GLCA	N/A	N/A	N/A	N/A	N/A	N/A	N/A	N/A	N/A	N/A	N/A	N/A	N/A	N/A	N/A	N/A	N/A	N/A	N/A	N/A	N/A	N/A	N/A	N/A	N/A	N/A	N/A	N/A	N/A	N/A	N/A	N/A	N/A	N/A	N/A	N/A	N/A	N/A	N/A	N/A	N/A
LCA	0.178605	73.7707	67.9682	65.1485	77.6182	60.6095	61.3156	74.6032	102.14	58.5612	67.6989	105.912	68.8674	50.7314	147.367	46.7849	144.004	36.1468	59.3978	79.1253	89.5626	16.1416	24.3942	25.3567	30.9709	31.3567	41.8701	55.7665	30.2863	39.4859	57.8118	49.9105	121.932	63.2446	83.2239	93.7119	102.081	79.4577	220.777	113.266	70.6867
TCA	0.0450065	505659	481623	514160	526939	520178	538086	481271	492664	479294	475094	821201	292195	191428	520825	292993	740131	105140	234789	253182	285989	470306	410422	95981.3	126701	270405	646616	379932	319242	206321	175094	161530	772469	180688	209246	273931	209020	214656	251516	387350	231965
TLCA	0.0649253	67.8338	78.3989	80.3819	72.766	71.2834	71.4809	65.8255	69.2419	67.5337	71.3163	150.315	68.0623	30.6045	103.207	31.9944	224.329	24.7192	41.8575	42.4015	62.7018	103.144	68.1418	74.9346	85.1024	39.9325	62.9155	52.0735	47.6825	34.5884	35.8098	37.4847	196.664	36.1668	54.8418	48.2434	63.8629	42.5391	100.656	93.3237	49.3805
b-MCA	0.0307675	39372.6	40433.5	38931	39387.3	40738	41897.8	40113.7	40560.6	41887.6	42758.7	63727.4	27766.9	18845	42830.2	23104.4	60833.5	12426.1	29136.6	21364.6	29608.5	2332.96	27095.5	2645.36	7521.84	26504.8	53959.9	34378.7	30883.9	28459.6	22496	13746.7	63567.9	14820.8	24976.6	27369.6	18984.7	18468	22146	32726.4	13344.5
w-MCA	N/A	N/A	N/A	N/A	N/A	N/A	N/A	N/A	N/A	N/A	N/A	N/A	N/A	N/A	N/A	N/A	N/A	N/A	N/A	N/A	N/A	N/A	N/A	N/A	N/A	N/A	N/A	N/A	N/A	N/A	N/A	N/A	N/A	N/A	N/A	N/A	N/A	N/A	N/A	N/A	N/A
r-MCA	0.0807322	126.527	147.464	133.792	119.975	140.514	129.554	114.662	116.784	128.185	135.448	685.222	27.6431	40.485	149.333	52.3988	281.308	27.4941	37.0958	34.3395	97.4274	N/A	63.1762	N/A	6.03007	85.8185	720.72	50.8447	194.802	106.882	78.6476	33.5655	505.294	43.434	51.712	100.326	52.6096	76.4033	66.0636	108.082	36.5641
TMCA	0.0376558	93050.9	87348.4	92359.5	99697.4	92358.1	97143.4	90156.6	92417.5	91819.8	90551.5	183550	2274.04	780.845	8454.1	1588.31	196467	300.144	778.504	955.267	2580.8	249271	114828	51469.2	35998.3	2374.66	88094.5	2220.39	1828.06	1396.49	1025.44	757.408	173206	574.553	617.697	1162.24	1331.64	665.926	991.863	2814.37	909.756
THCA	N/A	N/A	N/A	N/A	N/A	N/A	N/A	N/A	N/A	N/A	N/A	N/A	N/A	N/A	N/A	N/A	N/A	N/A	N/A	N/A	N/A	N/A	N/A	N/A	N/A	N/A	N/A	N/A	N/A	N/A	N/A	N/A	N/A	N/A	N/A	N/A	N/A	N/A	N/A	N/A	N/A
7-KLCA	0.0719775	75.6721	85.2819	64.343	77.0518	80.9175	80.0037	76.4215	72.8856	77.6841	78.7905	416.51	26.3313	28.773	161.684	24.4317	338.422	33.114	31.7322	37.8581	43.7858	N/A	22.578	N/A	5.44128	26.3159	291.001	101.305	34.1473	70.119	43.595	31.5491	252.341	33.7963	48.4474	22.9778	34.0929	33.924	55.2748	55.8348	31.4619
12-KLCA	0.129503	231.288	224.989	168.732	164.039	219.491	203.025	230.901	221.669	224.452	176.16	930.433	106.872	58.1387	387.585	78.7264	924.155	67.9888	135.687	175.527	88.4444	N/A	69.1276	24.7024	44.9159	66.2485	750.291	141.2	81.8562	110.206	104.866	49.1627	651.938	36.6631	92.4142	75.8361	82.9705	100.072	330.315	90.2753	60.0483
ApoCA	0.0763928	50.4381	46.1403	50.9275	55.8162	49.5366	44.2011	44.7631	44.9064	46.6489	50.6298	242.628	27.0475	13.9453	65.923	14.7577	239.737	4.98125	24.4773	28.1179	23.2764	N/A	6.4374	0.867756	N/A	21.2059	193.258	27.8212	16.2944	20.9533	18.6194	4.17547	251.669	14.0994	13.5147	19.7433	19.6754	20.2396	78.6503	41.0842	12.8489
3-DHCA	0.0334706	189.421	190.493	184.899	172.383	188.964	177.989	186.679	178.639	177.464	182.897	765.84	160.446	149.567	320.38	219.968	478.136	105.882	178.464	165.469	212.12	26.4726	56.0199	28.0937	30.7472	157.957	551.388	169.989	146.83	110.422	68.8039	111.286	892.495	133.957	214.137	199.449	138.6	177.365	223.487	276.832	217.396
7-KDCA	0.14386	429.835	390.946	411.462	359.588	379.48	289.852	325.755	317.504	295.104	307.066	1865.59	96.6502	94.032	656.876	71.2962	550.289	118.494	213.479	103.447	237.947	337.307	49.8564	34.8836	54.2655	148.697	393.605	133.767	158.305	208.126	110.523	44.0989	510.443	60.0776	69.6035	98.5004	100.801	73.2724	134.957	125.808	67.4324
6,7-DKLCA	0.108272	349.734	319.463	254.312	280.816	341.002	309.97	266.432	297.868	282.103	270.712	1714.25	174.079	88.9488	607.957	99.6119	1056.33	58.3146	225.212	266.25	123.933	3.62993	254.167	17.3418	106.507	193.686	1394.11	322.655	224.821	357.514	242.732	46.5181	1061.45	18.9542	94.9519	143.989	243.633	117.149	222.672	232.556	72.1155
MoCA	0.0336801	1102.09	1152.02	1084.25	1124.99	1083.65	1171.07	1061.81	1147.48	1086.26	1151.46	5101.34	733.378	403.783	1368.93	452.704	3490.38	204.761	643.834	467.669	395.388	48.4973	670.556	88.7331	310.777	619.709	2427.46	842.17	510.115	549.655	422.21	342.145	4521.39	337.499	510.148	529.683	686.159	557.531	744.512	1111.77	383.803
IsoLCA	N/A	N/A	N/A	N/A	N/A	N/A	N/A	N/A	N/A	N/A	N/A	N/A	N/A	N/A	N/A	N/A	N/A	N/A	N/A	N/A	N/A	N/A	N/A	N/A	N/A	N/A	N/A	N/A	N/A	N/A	N/A	N/A	N/A	N/A	N/A	N/A	N/A	N/A	N/A	N/A	N/A
AlloCA	0.0343347	2427.7	2434.63	2431.55	2395.98	2445.46	2367.22	2320.9	2328.15	2436.21	2184.87	13627.8	1727.03	3449.51	6564.33	2898.38	6423.45	1559.04	3404.94	2048.34	1708.28	79.2305	451.145	66.446	119.819	1338.76	4837.11	2174.02	2285.11	3013.26	1781.32	1146.46	6247.6	1703.41	2081.47	2070.13	3162.32	2879.98	2862.92	3199.87	1280.78
a-MCA	0.0920165	13070.7	13677.9	13279.4	14862.9	16209.8	16458.9	15971.3	16069.5	15959.2	16785.1	32470	8144.81	7378.77	19988	8390.33	32576.4	4023.24	8785.56	7118.21	11517	1264.36	8772.9	880.527	2649.57	12579.9	29415.1	13279.2	14077.2	12975.1	11471.8	6147.84	31129.9	5554.57	8201.56	11264	9026.55	9172.07	10639.1	14712.7	6557.77
ng/g

## Sheet: HTH3d_vs_NC3d
Component Name	QC RSD	Fold change	P-value	QC-1	QC-2	QC-3	QC-4	QC-5	QC-6	QC-7	QC-8	QC-9	QC-10	Yc3d-1	Yc3d-2	Yc3d-3	Yc3d-4	Yc3d-5	Yc3d-6	Yc3d-7	Yc3d-8	Yc3d-9	Yc3d-10	Yc10d-1	Yc10d-2	Yc10d-3	Yc10d-4	Yc10d-5	Yc10d-6	Yc10d-7	Yc10d-8	Yc10d-9	Yc10d-10	Ctrl3d-1	Ctrl3d-2	Ctrl3d-3	Ctrl3d-4	Ctrl3d-5	Ctrl3d-6	Ctrl3d-7	Ctrl3d-8	Ctrl3d-9	Ctrl3d-10	Ctrl10d-1	Ctrl10d-2	Ctrl10d-3	Ctrl10d-4	Ctrl10d-5	Ctrl10d-6
CA	0.025872	1.30567	0.47831	25333	26391.6	26382.4	27094.5	27189.1	27184.4	26674	27324.2	27849.7	26565.9	96910	16642.5	21710.9	55119.7	24423.3	63694.7	15992.6	31077.7	19124.4	21326.5	10737.2	5540.03	56314.3	5536.22	4440.38	6478.22	3399.34	1517.45	9378.64	12998.3	3830.78	6143.75	520.023	1499.37	20867.4	65727.3	34899.3	28911.1	19007.8	15228.5	5064.34	3372.37	27161.1	5103.96	36098.8	10255
CDCA	0.0292129	1.52434	0.232558	1944.5	1935.77	1981.42	1797.24	1964.54	1942.87	1926.61	1944.09	1984.58	2004.21	7817.44	1686.2	1669.49	3187.63	1735.93	4824.8	1215.51	2052.81	1758.38	2125.8	1481.15	960.734	7666.37	1385.05	983.921	1371.95	1493.6	291.928	1779.68	1878.59	45.9172	851.226	100.437	311.475	1687.47	6597.36	3277.07	2257.49	2381.22	1728.42	949.239	1482.35	7289.2	2175.51	11087	3464.3
DCA	0.0230071	1.46624	0.443988	806.518	812.234	842.67	825.289	827.018	837.69	853.032	818.107	821.158	867.904	2350.98	662.236	466.509	1368.88	372.906	1827.57	281.621	695.621	688.844	614.4	1123.02	700.311	2311.86	707.08	984.146	655.698	383.678	125.062	516.994	1204.59	118.835	169.417	218.407	232.017	510.2	1760.95	709.784	564.378	726.594	636.531	739.125	583.911	1325.31	725.248	1598.28	1151.21
UDCA	0.0225725	1.4162	0.551931	2844.78	2876.01	2755.66	2823.77	2848.81	2799.77	2764.17	2743.27	2803.89	2954.6	11732.4	2009.26	945.678	4914.37	1357.96	8030.39	593.398	1856.06	1574.01	2300.9	2786.83	859.412	11942.3	1151.57	506.99	748.834	757.812	331.861	2139.28	2791.08	31.0053	1040.72	64.5063	297.072	1916.75	7603.18	2621.78	1864.25	1332.44	796.667	830.83	405.822	5353.48	559.502	10166.8	2143.73
HDCA	0.0332764	1.39223	0.542784	1958.83	1968.27	1862.19	1982.09	2038.52	1953.12	1991.86	2068.48	2072.51	1916.82	8788.13	1128.76	906.969	1406.17	798.397	5819.42	446.126	939.825	1084.77	852.538	2027.72	1556.43	14741.9	1462.12	952.72	1281.48	822.697	696.201	2066.41	2655.51	64.6643	906.356	116.678	538.698	1252.5	4233.38	1628.19	776.112	1188.19	1291.16	442.672	473.366	3378.65	639.399	11517.1	1408.81
GCA	0.0221898	0.837451	0.711905	322.458	318.243	323.664	338.916	329.203	313.521	322.693	326.666	320.068	316.962	1530.79	154.513	89.8617	386.597	86.5533	738.487	47.8462	121.366	80.0034	102.218	147.744	83.6322	795.167	81.4676	43.4514	83.1087	51.2948	67.6376	316.55	625.037	331.175	129.041	32.626	68.6842	180.99	483.753	150.992	248.685	111.073	106.6	28.8302	27.9566	210.893	23.8656	1210.39	96.4557
GCDCA	0.238821	0.958198	0.82865	2.69585	3.40698	3.34708	2.72629	4.00698	3.13362	4.88813	2.43546	4.16033	2.59582	4.17008	2.88241	1.3296	2.72693	1.31417	5.14841	1.37768	2.56664	1.60968	3.07226	2.52304	1.96402	7.63848	2.55846	1.31643	3.05569	1.68645	3.3238	4.11714	8.40162	6.20601	2.71413	3.26039	3.40527	1.58704	5.30859	2.02741	3.15909	2.33596	3.17201	2.0693	2.31755	3.83271	1.34395	34.2352	4.31106
GDCA	0.208589	0.771119	0.737235	5.1449	4.49593	5.9659	4.6588	5.11413	2.95795	4.45432	4.37395	6.62427	4.23441	11.0753	N/A	N/A	9.27831	N/A	8.32702	N/A	N/A	N/A	N/A	9.06277	2.26603	21.9973	2.69283	2.83869	4.06911	1.04899	N/A	7.84158	22.076	6.03205	0.788656	N/A	0.925129	N/A	9.01599	2.5555	N/A	1.77016	N/A	0.2836	N/A	6.85855	N/A	52.2302	7.27436
GUDCA	N/A	#DIV/0!	#DIV/0!	N/A	N/A	N/A	N/A	N/A	N/A	N/A	N/A	N/A	N/A	N/A	N/A	N/A	N/A	N/A	N/A	N/A	N/A	N/A	N/A	N/A	N/A	N/A	N/A	N/A	N/A	N/A	N/A	N/A	N/A	N/A	N/A	N/A	N/A	N/A	N/A	N/A	N/A	N/A	N/A	N/A	N/A	N/A	N/A	N/A	N/A
GHDCA	N/A	#DIV/0!	#DIV/0!	N/A	N/A	N/A	N/A	N/A	N/A	N/A	N/A	N/A	N/A	N/A	N/A	N/A	N/A	N/A	N/A	N/A	N/A	N/A	N/A	N/A	N/A	N/A	N/A	N/A	N/A	N/A	N/A	N/A	N/A	N/A	N/A	N/A	N/A	N/A	N/A	N/A	N/A	N/A	N/A	N/A	N/A	N/A	N/A	N/A	N/A
TDCA	0.0400479	0.669965	0.394614	9854.33	10208.4	9711.88	10327.6	10309.6	10251	9872.5	11139.1	10566.5	10435.2	27856.9	5057.92	2244.53	13112.5	2361.47	25228.1	855.463	2719.07	3841.26	3698.69	10592.4	8524.51	70033.9	7890.48	9804.48	6180.54	6889.07	3295.66	15601.1	36558	14038.9	7129.14	5818.07	6021.86	3833.61	26839.8	5046.03	3669.22	4098.06	4083.25	5281.56	4296.46	18223.1	4854.11	56332.9	9640.09
TCDCA	0.0399545	0.707551	0.628898	2333.98	2318.55	2172.6	2455.36	2463.46	2262.98	2358.61	2329.35	2414.59	2456.22	8130.3	688.409	187.58	1584.68	409.828	9278.58	150.758	362.727	469.403	764.973	491.729	588.284	26256.2	631.232	363.651	375.12	1853.25	1147.82	5379.68	10386	5072.22	5301.34	2294.27	2108.48	405.162	7639.62	856.763	461.907	370.502	333.015	193.017	299.468	5465.56	381.975	40955.3	1595.37
TUDCA	0.0270524	0.559492	0.502852	2153.36	2051.91	2155.03	2247.08	2147.25	2210.45	2077.67	2139.78	2098.3	2140.89	7193.64	180.84	42.9755	500.499	89.5786	7280.83	30.5316	48.1792	82.2505	144.295	244.374	219.971	24082	325.12	74.8192	68.1274	439.645	578	3731.89	9126.33	5187.79	3062.77	1169.14	1136.19	123.727	3689.04	147.744	82.5892	53.9419	38.8714	67.6806	36.911	1107.48	37.1279	20461	250.814
THDCA	0.0671483	0.132547	0.194958	1010.98	915.709	936.054	1138.33	1025.55	1010.75	971.843	1023.97	1085.85	957.241	947.009	30.0601	13.3967	24.2394	13.3612	946.87	10.175	10.6403	21.6286	11.4694	13.6517	28.4993	8370.42	42.8821	13.7092	12.7004	69.6223	316.228	1114.82	2844.79	5180.76	830.258	546.89	754.52	16.4039	450.56	16.8606	15.9021	25.3882	24.4364	10.6944	9.3706	93.49	11.5769	6785.93	31.5278
GLCA	N/A	#DIV/0!	#DIV/0!	N/A	N/A	N/A	N/A	N/A	N/A	N/A	N/A	N/A	N/A	N/A	N/A	N/A	N/A	N/A	N/A	N/A	N/A	N/A	N/A	N/A	N/A	N/A	N/A	N/A	N/A	N/A	N/A	N/A	N/A	N/A	N/A	N/A	N/A	N/A	N/A	N/A	N/A	N/A	N/A	N/A	N/A	N/A	N/A	N/A	N/A
LCA	0.178605	2.82449	0.00068295	73.7707	67.9682	65.1485	77.6182	60.6095	61.3156	74.6032	102.14	58.5612	67.6989	105.912	68.8674	50.7314	147.367	46.7849	144.004	36.1468	59.3978	79.1253	89.5626	69.8501	71.275	81.6755	52.0416	84.5263	49.0338	36.3733	27.5301	53.7852	51.6171	16.1416	24.3942	25.3567	30.9709	31.3567	41.8701	55.7665	30.2863	39.4859	57.8118	77.9495	88.5442	179.368	124.443	226.081	139.735
TCA	0.0450065	0.932716	0.794131	505659	481623	514160	526939	520178	538086	481271	492664	479294	475094	821201	292195	191428	520825	292993	740131	105140	234789	253182	285989	190871	135373	843936	148206	83109	105934	127701	121448	434112	565969	470306	410422	95981.3	126701	270405	646616	379932	319242	206321	175094	77527.3	51248.7	467605	69333.3	661036	183402
TLCA	0.0649253	1.19665	0.495265	67.8338	78.3989	80.3819	72.766	71.2834	71.4809	65.8255	69.2419	67.5337	71.3163	150.315	68.0623	30.6045	103.207	31.9944	224.329	24.7192	41.8575	42.4015	62.7018	68.4766	63.281	276.433	59.7977	77.9717	39.5736	58.3224	56.7711	111.049	142.277	103.144	68.1418	74.9346	85.1024	39.9325	62.9155	52.0735	47.6825	34.5884	35.8098	49.8146	75.1552	221.948	102.586	947.91	130.17
b-MCA	0.0307675	1.05871	0.843046	39372.6	40433.5	38931	39387.3	40738	41897.8	40113.7	40560.6	41887.6	42758.7	63727.4	27766.9	18845	42830.2	23104.4	60833.5	12426.1	29136.6	21364.6	29608.5	21776	16623.6	73362	17110.3	12249	14896.3	12990.9	10687.4	42739.6	46362.2	2332.96	27095.5	2645.36	7521.84	26504.8	53959.9	34378.7	30883.9	28459.6	22496	9066.81	5496.16	45359.6	9598.05	54865.3	16742.9
w-MCA	N/A	#DIV/0!	#DIV/0!	N/A	N/A	N/A	N/A	N/A	N/A	N/A	N/A	N/A	N/A	N/A	N/A	N/A	N/A	N/A	N/A	N/A	N/A	N/A	N/A	N/A	N/A	N/A	N/A	N/A	N/A	N/A	N/A	N/A	N/A	N/A	N/A	N/A	N/A	N/A	N/A	N/A	N/A	N/A	N/A	N/A	N/A	N/A	N/A	N/A	N/A
r-MCA	0.0807322	0.657456	0.53619	126.527	147.464	133.792	119.975	140.514	129.554	114.662	116.784	128.185	135.448	685.222	27.6431	40.485	149.333	52.3988	281.308	27.4941	37.0958	34.3395	97.4274	56.5615	43.7514	534.498	33.5605	42.3021	30.087	21.4517	15.6693	59.0386	72.9345	N/A	63.1762	N/A	6.03007	85.8185	720.72	50.8447	194.802	106.882	78.6476	18.3326	28.0982	226.445	45.9424	502.181	81.0396
TMCA	0.0376558	0.33369	0.246077	93050.9	87348.4	92359.5	99697.4	92358.1	97143.4	90156.6	92417.5	91819.8	90551.5	183550	2274.04	780.845	8454.1	1588.31	196467	300.144	778.504	955.267	2580.8	3092.01	5408.74	389010	8194.45	2576.84	1716.88	8253.19	19697.6	140872	267668	249271	114828	51469.2	35998.3	2374.66	88094.5	2220.39	1828.06	1396.49	1025.44	569.54	499.182	20605.5	458.55	307280	3168.39
THCA	N/A	#DIV/0!	#DIV/0!	N/A	N/A	N/A	N/A	N/A	N/A	N/A	N/A	N/A	N/A	N/A	N/A	N/A	N/A	N/A	N/A	N/A	N/A	N/A	N/A	N/A	N/A	N/A	N/A	N/A	N/A	N/A	N/A	N/A	N/A	N/A	N/A	N/A	N/A	N/A	N/A	N/A	N/A	N/A	N/A	N/A	N/A	N/A	N/A	N/A	N/A
7-KLCA	0.0719775	0.806994	0.710128	75.6721	85.2819	64.343	77.0518	80.9175	80.0037	76.4215	72.8856	77.6841	78.7905	416.51	26.3313	28.773	161.684	24.4317	338.422	33.114	31.7322	37.8581	43.7858	21.4913	25.6992	326.172	36.0588	23.5958	13.3919	13.9383	12.3986	66.5012	63.9253	N/A	22.578	N/A	5.44128	26.3159	291.001	101.305	34.1473	70.119	43.595	29.8029	26.8961	226.656	41.1618	441.571	107.474
12-KLCA	0.129503	1.01386	0.98244	231.288	224.989	168.732	164.039	219.491	203.025	230.901	221.669	224.452	176.16	930.433	106.872	58.1387	387.585	78.7264	924.155	67.9888	135.687	175.527	88.4444	115.005	117.447	1276.56	94.5769	51.8132	94.2622	55.5936	8.93973	249.956	333.514	N/A	69.1276	24.7024	44.9159	66.2485	750.291	141.2	81.8562	110.206	104.866	83.6825	83.1889	758.541	144.528	1702.62	356.017
ApoCA	0.0763928	1.24587	0.780919	50.4381	46.1403	50.9275	55.8162	49.5366	44.2011	44.7631	44.9064	46.6489	50.6298	242.628	27.0475	13.9453	65.923	14.7577	239.737	4.98125	24.4773	28.1179	23.2764	40.7767	25.7571	526.887	31.1917	30.6108	17.4855	13.5392	3.25544	63.4404	63.7622	N/A	6.4374	0.867756	N/A	21.2059	193.258	27.8212	16.2944	20.9533	18.6194	28.2387	24.786	68.9122	22.952	364.578	51.1757
3-DHCA	0.0334706	1.91948	0.174175	189.421	190.493	184.899	172.383	188.964	177.989	186.679	178.639	177.464	182.897	765.84	160.446	149.567	320.38	219.968	478.136	105.882	178.464	165.469	212.12	72.7151	47.0987	440.428	48.0751	45.1928	53.2685	37.4879	28.7459	73.2633	49.1592	26.4726	56.0199	28.0937	30.7472	157.957	551.388	169.989	146.83	110.422	68.8039	66.8306	50.1841	207.871	59.7816	266.346	83.6617
7-KDCA	0.14386	0.788662	0.558404	429.835	390.946	411.462	359.588	379.48	289.852	325.755	317.504	295.104	307.066	1865.59	96.6502	94.032	656.876	71.2962	550.289	118.494	213.479	103.447	237.947	123.055	85.4578	533.837	111.273	80.3895	61.1595	43.182	35.8006	423.88	508.21	337.307	49.8564	34.8836	54.2655	148.697	393.605	133.767	158.305	208.126	110.523	22.7717	25.2303	244.003	56.9192	1369.45	326.035
6,7-DKLCA	0.108272	0.723092	0.592631	349.734	319.463	254.312	280.816	341.002	309.97	266.432	297.868	282.103	270.712	1714.25	174.079	88.9488	607.957	99.6119	1056.33	58.3146	225.212	266.25	123.933	169.936	105.39	2057.78	148.835	103.795	187.159	79.5283	47.7686	373.125	546.155	3.62993	254.167	17.3418	106.507	193.686	1394.11	322.655	224.821	357.514	242.732	66.1405	53.2205	493.48	71.3257	1671.9	231.735
MoCA	0.0336801	1.49843	0.485263	1102.09	1152.02	1084.25	1124.99	1083.65	1171.07	1061.81	1147.48	1086.26	1151.46	5101.34	733.378	403.783	1368.93	452.704	3490.38	204.761	643.834	467.669	395.388	770.554	652.009	8948.86	523.324	465.778	584.145	361.547	343.179	1671.73	2141.31	48.4973	670.556	88.7331	310.777	619.709	2427.46	842.17	510.115	549.655	422.21	338.817	285.945	2513.66	335.972	8879.97	874.527
IsoLCA	N/A	#DIV/0!	#DIV/0!	N/A	N/A	N/A	N/A	N/A	N/A	N/A	N/A	N/A	N/A	N/A	N/A	N/A	N/A	N/A	N/A	N/A	N/A	N/A	N/A	N/A	N/A	N/A	N/A	N/A	N/A	N/A	N/A	N/A	N/A	N/A	N/A	N/A	N/A	N/A	N/A	N/A	N/A	N/A	N/A	N/A	N/A	N/A	N/A	N/A	N/A
AlloCA	0.0343347	1.64961	0.136887	2427.7	2434.63	2431.55	2395.98	2445.46	2367.22	2320.9	2328.15	2436.21	2184.87	13627.8	1727.03	3449.51	6564.33	2898.38	6423.45	1559.04	3404.94	2048.34	1708.28	883.433	606.101	1860.35	576.691	593.646	959.884	305.496	107.574	885.03	561.478	79.2305	451.145	66.446	119.819	1338.76	4837.11	2174.02	2285.11	3013.26	1781.32	478.802	1029.74	3007.74	1399.26	3394.91	1222.01
a-MCA	0.0920165	1.04695	0.888864	13070.7	13677.9	13279.4	14862.9	16209.8	16458.9	15971.3	16069.5	15959.2	16785.1	32470	8144.81	7378.77	19988	8390.33	32576.4	4023.24	8785.56	7118.21	11517	12015	9638.93	42029.4	8788.1	9421.12	8797.68	5960.11	3821.65	15686.2	16573.2	1264.36	8772.9	880.527	2649.57	12579.9	29415.1	13279.2	14077.2	12975.1	11471.8	4449.5	4162.74	29001.2	7207.51	34692.7	11658.6
[truncated: 24 more columns]

## Sheet: Yc3d_vs_HTH3d
Component Name	QC RSD	Fold change	P-value	QC-1	QC-2	QC-3	QC-4	QC-5	QC-6	QC-7	QC-8	QC-9	QC-10	Yc3d-1	Yc3d-2	Yc3d-3	Yc3d-4	Yc3d-5	Yc3d-6	Yc3d-7	Yc3d-8	Yc3d-9	Yc3d-10	Yc10d-1	Yc10d-2	Yc10d-3	Yc10d-4	Yc10d-5	Yc10d-6	Yc10d-7	Yc10d-8	Yc10d-9	Yc10d-10	Ctrl3d-1	Ctrl3d-2	Ctrl3d-3	Ctrl3d-4	Ctrl3d-5	Ctrl3d-6	Ctrl3d-7	Ctrl3d-8	Ctrl3d-9	Ctrl3d-10	Ctrl10d-1	Ctrl10d-2	Ctrl10d-3	Ctrl10d-4	Ctrl10d-5	Ctrl10d-6
CA	0.025872	1.42565	0.291118	25333	26391.6	26382.4	27094.5	27189.1	27184.4	26674	27324.2	27849.7	26565.9	96910	16642.5	21710.9	55119.7	24423.3	63694.7	15992.6	31077.7	19124.4	21326.5	10737.2	5540.03	56314.3	5536.22	4440.38	6478.22	3399.34	1517.45	9378.64	12998.3	3830.78	6143.75	520.023	1499.37	20867.4	65727.3	34899.3	28911.1	19007.8	15228.5	5064.34	3372.37	27161.1	5103.96	36098.8	10255
CDCA	0.0292129	0.95733	0.882771	1944.5	1935.77	1981.42	1797.24	1964.54	1942.87	1926.61	1944.09	1984.58	2004.21	7817.44	1686.2	1669.49	3187.63	1735.93	4824.8	1215.51	2052.81	1758.38	2125.8	1481.15	960.734	7666.37	1385.05	983.921	1371.95	1493.6	291.928	1779.68	1878.59	45.9172	851.226	100.437	311.475	1687.47	6597.36	3277.07	2257.49	2381.22	1728.42	949.239	1482.35	7289.2	2175.51	11087	3464.3
DCA	0.0230071	1.12676	0.780234	806.518	812.234	842.67	825.289	827.018	837.69	853.032	818.107	821.158	867.904	2350.98	662.236	466.509	1368.88	372.906	1827.57	281.621	695.621	688.844	614.4	1123.02	700.311	2311.86	707.08	984.146	655.698	383.678	125.062	516.994	1204.59	118.835	169.417	218.407	232.017	510.2	1760.95	709.784	564.378	726.594	636.531	739.125	583.911	1325.31	725.248	1598.28	1151.21
UDCA	0.0225725	1.41937	0.499503	2844.78	2876.01	2755.66	2823.77	2848.81	2799.77	2764.17	2743.27	2803.89	2954.6	11732.4	2009.26	945.678	4914.37	1357.96	8030.39	593.398	1856.06	1574.01	2300.9	2786.83	859.412	11942.3	1151.57	506.99	748.834	757.812	331.861	2139.28	2791.08	31.0053	1040.72	64.5063	297.072	1916.75	7603.18	2621.78	1864.25	1332.44	796.667	830.83	405.822	5353.48	559.502	10166.8	2143.73
HDCA	0.0332764	1.32753	0.624931	1958.83	1968.27	1862.19	1982.09	2038.52	1953.12	1991.86	2068.48	2072.51	1916.82	8788.13	1128.76	906.969	1406.17	798.397	5819.42	446.126	939.825	1084.77	852.538	2027.72	1556.43	14741.9	1462.12	952.72	1281.48	822.697	696.201	2066.41	2655.51	64.6643	906.356	116.678	538.698	1252.5	4233.38	1628.19	776.112	1188.19	1291.16	442.672	473.366	3378.65	639.399	11517.1	1408.81
GCA	0.0221898	2.16215	0.286726	322.458	318.243	323.664	338.916	329.203	313.521	322.693	326.666	320.068	316.962	1530.79	154.513	89.8617	386.597	86.5533	738.487	47.8462	121.366	80.0034	102.218	147.744	83.6322	795.167	81.4676	43.4514	83.1087	51.2948	67.6376	316.55	625.037	331.175	129.041	32.626	68.6842	180.99	483.753	150.992	248.685	111.073	106.6	28.8302	27.9566	210.893	23.8656	1210.39	96.4557
GCDCA	0.238821	0.824116	0.364886	2.69585	3.40698	3.34708	2.72629	4.00698	3.13362	4.88813	2.43546	4.16033	2.59582	4.17008	2.88241	1.3296	2.72693	1.31417	5.14841	1.37768	2.56664	1.60968	3.07226	2.52304	1.96402	7.63848	2.55846	1.31643	3.05569	1.68645	3.3238	4.11714	8.40162	6.20601	2.71413	3.26039	3.40527	1.58704	5.30859	2.02741	3.15909	2.33596	3.17201	2.0693	2.31755	3.83271	1.34395	34.2352	4.31106
GDCA	0.208589	3.52755	0.0257931	5.1449	4.49593	5.9659	4.6588	5.11413	2.95795	4.45432	4.37395	6.62427	4.23441	11.0753	N/A	N/A	9.27831	N/A	8.32702	N/A	N/A	N/A	N/A	9.06277	2.26603	21.9973	2.69283	2.83869	4.06911	1.04899	N/A	7.84158	22.076	6.03205	0.788656	N/A	0.925129	N/A	9.01599	2.5555	N/A	1.77016	N/A	0.2836	N/A	6.85855	N/A	52.2302	7.27436
GUDCA	N/A	#DIV/0!	#DIV/0!	N/A	N/A	N/A	N/A	N/A	N/A	N/A	N/A	N/A	N/A	N/A	N/A	N/A	N/A	N/A	N/A	N/A	N/A	N/A	N/A	N/A	N/A	N/A	N/A	N/A	N/A	N/A	N/A	N/A	N/A	N/A	N/A	N/A	N/A	N/A	N/A	N/A	N/A	N/A	N/A	N/A	N/A	N/A	N/A	N/A	N/A
GHDCA	N/A	#DIV/0!	#DIV/0!	N/A	N/A	N/A	N/A	N/A	N/A	N/A	N/A	N/A	N/A	N/A	N/A	N/A	N/A	N/A	N/A	N/A	N/A	N/A	N/A	N/A	N/A	N/A	N/A	N/A	N/A	N/A	N/A	N/A	N/A	N/A	N/A	N/A	N/A	N/A	N/A	N/A	N/A	N/A	N/A	N/A	N/A	N/A	N/A	N/A	N/A
TDCA	0.0400479	1.61113	0.389775	9854.33	10208.4	9711.88	10327.6	10309.6	10251	9872.5	11139.1	10566.5	10435.2	27856.9	5057.92	2244.53	13112.5	2361.47	25228.1	855.463	2719.07	3841.26	3698.69	10592.4	8524.51	70033.9	7890.48	9804.48	6180.54	6889.07	3295.66	15601.1	36558	14038.9	7129.14	5818.07	6021.86	3833.61	26839.8	5046.03	3669.22	4098.06	4083.25	5281.56	4296.46	18223.1	4854.11	56332.9	9640.09
TCDCA	0.0399545	1.25312	0.789559	2333.98	2318.55	2172.6	2455.36	2463.46	2262.98	2358.61	2329.35	2414.59	2456.22	8130.3	688.409	187.58	1584.68	409.828	9278.58	150.758	362.727	469.403	764.973	491.729	588.284	26256.2	631.232	363.651	375.12	1853.25	1147.82	5379.68	10386	5072.22	5301.34	2294.27	2108.48	405.162	7639.62	856.763	461.907	370.502	333.015	193.017	299.468	5465.56	381.975	40955.3	1595.37
TUDCA	0.0270524	1.89705	0.54778	2153.36	2051.91	2155.03	2247.08	2147.25	2210.45	2077.67	2139.78	2098.3	2140.89	7193.64	180.84	42.9755	500.499	89.5786	7280.83	30.5316	48.1792	82.2505	144.295	244.374	219.971	24082	325.12	74.8192	68.1274	439.645	578	3731.89	9126.33	5187.79	3062.77	1169.14	1136.19	123.727	3689.04	147.744	82.5892	53.9419	38.8714	67.6806	36.911	1107.48	37.1279	20461	250.814
THDCA	0.0671483	1.94691	0.52267	1010.98	915.709	936.054	1138.33	1025.55	1010.75	971.843	1023.97	1085.85	957.241	947.009	30.0601	13.3967	24.2394	13.3612	946.87	10.175	10.6403	21.6286	11.4694	13.6517	28.4993	8370.42	42.8821	13.7092	12.7004	69.6223	316.228	1114.82	2844.79	5180.76	830.258	546.89	754.52	16.4039	450.56	16.8606	15.9021	25.3882	24.4364	10.6944	9.3706	93.49	11.5769	6785.93	31.5278
GLCA	N/A	#DIV/0!	#DIV/0!	N/A	N/A	N/A	N/A	N/A	N/A	N/A	N/A	N/A	N/A	N/A	N/A	N/A	N/A	N/A	N/A	N/A	N/A	N/A	N/A	N/A	N/A	N/A	N/A	N/A	N/A	N/A	N/A	N/A	N/A	N/A	N/A	N/A	N/A	N/A	N/A	N/A	N/A	N/A	N/A	N/A	N/A	N/A	N/A	N/A	N/A
LCA	0.178605	0.829316	0.39535	73.7707	67.9682	65.1485	77.6182	60.6095	61.3156	74.6032	102.14	58.5612	67.6989	105.912	68.8674	50.7314	147.367	46.7849	144.004	36.1468	59.3978	79.1253	89.5626	69.8501	71.275	81.6755	52.0416	84.5263	49.0338	36.3733	27.5301	53.7852	51.6171	16.1416	24.3942	25.3567	30.9709	31.3567	41.8701	55.7665	30.2863	39.4859	57.8118	77.9495	88.5442	179.368	124.443	226.081	139.735
TCA	0.0450065	1.29232	0.384779	505659	481623	514160	526939	520178	538086	481271	492664	479294	475094	821201	292195	191428	520825	292993	740131	105140	234789	253182	285989	190871	135373	843936	148206	83109	105934	127701	121448	434112	565969	470306	410422	95981.3	126701	270405	646616	379932	319242	206321	175094	77527.3	51248.7	467605	69333.3	661036	183402
TLCA	0.0649253	1.07886	0.826218	67.8338	78.3989	80.3819	72.766	71.2834	71.4809	65.8255	69.2419	67.5337	71.3163	150.315	68.0623	30.6045	103.207	31.9944	224.329	24.7192	41.8575	42.4015	62.7018	68.4766	63.281	276.433	59.7977	77.9717	39.5736	58.3224	56.7711	111.049	142.277	103.144	68.1418	74.9346	85.1024	39.9325	62.9155	52.0735	47.6825	34.5884	35.8098	49.8146	75.1552	221.948	102.586	947.91	130.17
b-MCA	0.0307675	1.31778	0.287413	39372.6	40433.5	38931	39387.3	40738	41897.8	40113.7	40560.6	41887.6	42758.7	63727.4	27766.9	18845	42830.2	23104.4	60833.5	12426.1	29136.6	21364.6	29608.5	21776	16623.6	73362	17110.3	12249	14896.3	12990.9	10687.4	42739.6	46362.2	2332.96	27095.5	2645.36	7521.84	26504.8	53959.9	34378.7	30883.9	28459.6	22496	9066.81	5496.16	45359.6	9598.05	54865.3	16742.9
w-MCA	N/A	#DIV/0!	#DIV/0!	N/A	N/A	N/A	N/A	N/A	N/A	N/A	N/A	N/A	N/A	N/A	N/A	N/A	N/A	N/A	N/A	N/A	N/A	N/A	N/A	N/A	N/A	N/A	N/A	N/A	N/A	N/A	N/A	N/A	N/A	N/A	N/A	N/A	N/A	N/A	N/A	N/A	N/A	N/A	N/A	N/A	N/A	N/A	N/A	N/A	N/A
r-MCA	0.0807322	1.33396	0.656264	126.527	147.464	133.792	119.975	140.514	129.554	114.662	116.784	128.185	135.448	685.222	27.6431	40.485	149.333	52.3988	281.308	27.4941	37.0958	34.3395	97.4274	56.5615	43.7514	534.498	33.5605	42.3021	30.087	21.4517	15.6693	59.0386	72.9345	N/A	63.1762	N/A	6.03007	85.8185	720.72	50.8447	194.802	106.882	78.6476	18.3326	28.0982	226.445	45.9424	502.181	81.0396
TMCA	0.0376558	2.17301	0.489206	93050.9	87348.4	92359.5	99697.4	92358.1	97143.4	90156.6	92417.5	91819.8	90551.5	183550	2274.04	780.845	8454.1	1588.31	196467	300.144	778.504	955.267	2580.8	3092.01	5408.74	389010	8194.45	2576.84	1716.88	8253.19	19697.6	140872	267668	249271	114828	51469.2	35998.3	2374.66	88094.5	2220.39	1828.06	1396.49	1025.44	569.54	499.182	20605.5	458.55	307280	3168.39
THCA	N/A	#DIV/0!	#DIV/0!	N/A	N/A	N/A	N/A	N/A	N/A	N/A	N/A	N/A	N/A	N/A	N/A	N/A	N/A	N/A	N/A	N/A	N/A	N/A	N/A	N/A	N/A	N/A	N/A	N/A	N/A	N/A	N/A	N/A	N/A	N/A	N/A	N/A	N/A	N/A	N/A	N/A	N/A	N/A	N/A	N/A	N/A	N/A	N/A	N/A	N/A
7-KLCA	0.0719775	1.90535	0.300403	75.6721	85.2819	64.343	77.0518	80.9175	80.0037	76.4215	72.8856	77.6841	78.7905	416.51	26.3313	28.773	161.684	24.4317	338.422	33.114	31.7322	37.8581	43.7858	21.4913	25.6992	326.172	36.0588	23.5958	13.3919	13.9383	12.3986	66.5012	63.9253	N/A	22.578	N/A	5.44128	26.3159	291.001	101.305	34.1473	70.119	43.595	29.8029	26.8961	226.656	41.1618	441.571	107.474
12-KLCA	0.129503	1.88161	0.284235	231.288	224.989	168.732	164.039	219.491	203.025	230.901	221.669	224.452	176.16	930.433	106.872	58.1387	387.585	78.7264	924.155	67.9888	135.687	175.527	88.4444	115.005	117.447	1276.56	94.5769	51.8132	94.2622	55.5936	8.93973	249.956	333.514	N/A	69.1276	24.7024	44.9159	66.2485	750.291	141.2	81.8562	110.206	104.866	83.6825	83.1889	758.541	144.528	1702.62	356.017
ApoCA	0.0763928	1.43975	0.58478	50.4381	46.1403	50.9275	55.8162	49.5366	44.2011	44.7631	44.9064	46.6489	50.6298	242.628	27.0475	13.9453	65.923	14.7577	239.737	4.98125	24.4773	28.1179	23.2764	40.7767	25.7571	526.887	31.1917	30.6108	17.4855	13.5392	3.25544	63.4404	63.7622	N/A	6.4374	0.867756	N/A	21.2059	193.258	27.8212	16.2944	20.9533	18.6194	28.2387	24.786	68.9122	22.952	364.578	51.1757
3-DHCA	0.0334706	1.06625	0.861171	189.421	190.493	184.899	172.383	188.964	177.989	186.679	178.639	177.464	182.897	765.84	160.446	149.567	320.38	219.968	478.136	105.882	178.464	165.469	212.12	72.7151	47.0987	440.428	48.0751	45.1928	53.2685	37.4879	28.7459	73.2633	49.1592	26.4726	56.0199	28.0937	30.7472	157.957	551.388	169.989	146.83	110.422	68.8039	66.8306	50.1841	207.871	59.7816	266.346	83.6617
7-KDCA	0.14386	3.11916	0.148472	429.835	390.946	411.462	359.588	379.48	289.852	325.755	317.504	295.104	307.066	1865.59	96.6502	94.032	656.876	71.2962	550.289	118.494	213.479	103.447	237.947	123.055	85.4578	533.837	111.273	80.3895	61.1595	43.182	35.8006	423.88	508.21	337.307	49.8564	34.8836	54.2655	148.697	393.605	133.767	158.305	208.126	110.523	22.7717	25.2303	244.003	56.9192	1369.45	326.035
6,7-DKLCA	0.108272	1.9587	0.287379	349.734	319.463	254.312	280.816	341.002	309.97	266.432	297.868	282.103	270.712	1714.25	174.079	88.9488	607.957	99.6119	1056.33	58.3146	225.212	266.25	123.933	169.936	105.39	2057.78	148.835	103.795	187.159	79.5283	47.7686	373.125	546.155	3.62993	254.167	17.3418	106.507	193.686	1394.11	322.655	224.821	357.514	242.732	66.1405	53.2205	493.48	71.3257	1671.9	231.735
MoCA	0.0336801	1.36377	0.596206	1102.09	1152.02	1084.25	1124.99	1083.65	1171.07	1061.81	1147.48	1086.26	1151.46	5101.34	733.378	403.783	1368.93	452.704	3490.38	204.761	643.834	467.669	395.388	770.554	652.009	8948.86	523.324	465.778	584.145	361.547	343.179	1671.73	2141.31	48.4973	670.556	88.7331	310.777	619.709	2427.46	842.17	510.115	549.655	422.21	338.817	285.945	2513.66	335.972	8879.97	874.527
IsoLCA	N/A	#DIV/0!	#DIV/0!	N/A	N/A	N/A	N/A	N/A	N/A	N/A	N/A	N/A	N/A	N/A	N/A	N/A	N/A	N/A	N/A	N/A	N/A	N/A	N/A	N/A	N/A	N/A	N/A	N/A	N/A	N/A	N/A	N/A	N/A	N/A	N/A	N/A	N/A	N/A	N/A	N/A	N/A	N/A	N/A	N/A	N/A	N/A	N/A	N/A	N/A
AlloCA	0.0343347	1.62986	0.203316	2427.7	2434.63	2431.55	2395.98	2445.46	2367.22	2320.9	2328.15	2436.21	2184.87	13627.8	1727.03	3449.51	6564.33	2898.38	6423.45	1559.04	3404.94	2048.34	1708.28	883.433	606.101	1860.35	576.691	593.646	959.884	305.496	107.574	885.03	561.478	79.2305	451.145	66.446	119.819	1338.76	4837.11	2174.02	2285.11	3013.26	1781.32	478.802	1029.74	3007.74	1399.26	3394.91	1222.01
a-MCA	0.0920165	1.24898	0.504335	13070.7	13677.9	13279.4	14862.9	16209.8	16458.9	15971.3	16069.5	15959.2	16785.1	32470	8144.81	7378.77	19988	8390.33	32576.4	4023.24	8785.56	7118.21	11517	12015	9638.93	42029.4	8788.1	9421.12	8797.68	5960.11	3821.65	15686.2	16573.2	1264.36	8772.9	880.527	2649.57	12579.9	29415.1	13279.2	14077.2	12975.1	11471.8	4449.5	4162.74	29001.2	7207.51	34692.7	11658.6
[truncated: 24 more columns]

## Sheet: Linear
Component Name	Mass Info	Retention Time	Linear	r
CA	407.4 / 407.4	8.51256	y = 0.00448 x + 0.00300	0.99978
CDCA	391.4 / 391.4	11.7092	y = 0.01002 x -0.02845	0.99955
DCA	391.4 / 391.4	12.0868	y = 0.01376 x -0.00611	1
UDCA	391.4 / 391.4	6.88878	y = 0.01070 x -0.00681	0.99993
HDCA	391.4 / 391.4	7.9875	y = 0.00713 x + 0.01943	0.99997
GCA	464.4 / 74.0	5.81622	y = 0.00718 x -0.00778	0.99982
GCDCA	448.4 / 74.0	8.48253	y = 0.02058 x + 0.00236	0.99991
GDCA	448.4 / 73.9	9.26868	y = 0.01578 x + 0.00881	0.99969
GUDCA	448.4 / 73.9	4.1127	y = 0.00547 x + 0.00364	0.99997
GHDCA	448.4 / 74.1	4.68502	y = 0.00564 x -0.00122	0.99991
TDCA	498.4 / 80.0	8.47874	y = 0.01680 x -0.04907	0.99984
TCDCA	498.4 / 80.0	7.70259	y = 0.00325 x -0.00915	0.99979
TUDCA	498.4 / 79.8	3.61254	y = 0.01074 x -0.03867	0.99946
THDCA	498.4 / 79.9	4.01357	y = 0.01244 x -0.00808	0.9999
GLCA	432.5 / 73.9	11.6599	y = 0.01054 x + 0.02455	0.99948
LCA	375.3 / 375.3	14.6102	y = 0.00291 x -0.00168	0.99987
TCA	514.4 / 79.9	5.08332	y = 0.00342 x -6.30488e-4	0.99984
TLCA	482.4 / 80.0	11.2021	y = 0.01234 x -0.03004	0.99978
b-MCA	407.4 / 407.4	5.38976	y = 0.01086 x -0.03713	0.99953
w-MCA	407.4 / 407.4	5.74046	y = 0.00164 x -0.00108	0.99962
r-MCA	407.4 / 407.4	7.12124	y = 0.01175 x + 0.01934	0.99967
TMCA	514.4 / 79.8	2.35623	y = 0.01253 x -0.07505	0.99882
THCA	514.4 / 79.8	3.5224	y = 0.01573 x -0.05183	0.99961
7-KLCA	389.4 / 389.4	7.56821	y = 0.00440 x + 0.00160	0.99997
12-KLCA	389.4 / 389.4	8.08269	y = 0.00185 x + 0.00681	0.99946
ApoCA	389.4 / 389.4	10.2469	y = 0.00939 x + 0.01030	0.99997
3-DHCA	405.4 / 405.4	6.33432	y = 0.01063 x -0.03447	0.99975
7-KDCA	405.4 / 405.4	4.65317	y = 0.02762 x + 0.02899	0.99985
6,7-DKLCA	403.4 / 347.3	7.58135	y = 5.00336e-4 x + 0.00163	0.99951
MoCA	391.4 / 391.4	5.79163	y = 0.00827 x -0.02277	0.99982
IsoLCA	375.5 / 375.5	12.7049	y = 9.78101e-4 x -6.22942e-4	0.99886
AlloCA	407.4 / 361.2	8.69434	y = 0.00101 x -0.00169	0.99981
a-MCA	407.4 / 407.4	5.07393	y = 0.01565 x + 0.03181	0.99921
