# Supplementary material for: Combined LC–MS/MS and 16S rDNA analysis on mice under high temperature and humidity and Herb Yinchen protection mechanism
Source: Sci Rep. 2021 Mar 3;11:5099. doi: 10.1038/s41598-021-84694-9 (PMC7930127; doi:10.1038/s41598-021-84694-9)
Supplement: Supplementary file 4 — Supplementary Information 4. [file 41598_2021_84694_MOESM4_ESM.xlsx]

## Sheet: Model3d_vs_Ctrl3d
name	adduct	description	VIP	Fold change	p-value	m/z	rt(s)	Ctrl10d-1	Ctrl10d-10	Ctrl10d-2	Ctrl10d-3	Ctrl10d-4	Ctrl10d-5	Ctrl10d-6	Ctrl10d-7	Ctrl10d-8	Ctrl10d-9	Ctrl3d-1	Ctrl3d-10	Ctrl3d-2	Ctrl3d-3	Ctrl3d-4	Ctrl3d-5	Ctrl3d-6	Ctrl3d-7	Ctrl3d-8	Ctrl3d-9	Model10d-1	Model10d-10	Model10d-2	Model10d-3	Model10d-4	Model10d-5	Model10d-6	Model10d-7	Model10d-8	Model10d-9	Model3d-1	Model3d-10	Model3d-2	Model3d-3	Model3d-4	Model3d-5	Model3d-6	Model3d-7	Model3d-8	Model3d-9	Yc10d-1	Yc10d-10
M104T344	(M+H)+	Dimethylglycine	3.23918	0.11987	0.0227139	104.07	344.437	696.158	924.906	444485	1155.75	986.959	2757.82	884.109	833.008	1257.36	556.455	989.335	868.756	1262.12	466841	478412	344163	1183.96	456967	893.88	403493	277678	1221.2	246570	582.353	1139.61	1017.19	255209	215910	284249	195836	966.979	2009.66	1459.51	2943.97	236262	3623.92	1157.43	3736.61	1656.33	4512.1	1097.06	145813
M605T43	(2M+H)+	Eicosapentaenoic acid	1.65475	0.360693	0.000107262	605.454	42.586	75254	49188.9	131832	26945.9	35292.8	20418.3	58276	15900.6	19628.8	13727	35834.4	24888.7	71583.4	108854	44563.5	64655.2	50970.1	76426.2	68679.5	58933.6	113308	12599.3	19143.6	52090.2	10462.7	34176.7	7983.07	30702	20145.3	14449.3	29778.7	12504.5	31858.8	24098.1	14559.4	11624.2	16831.3	24481.8	30280.8	22342	29056.7	8868.42
M327T42	(M+Na)+	Arachidonic Acid (peroxide free)	7.55223	0.37969	5.87275e-06	327.231	42.411	1051806	956857	1262468	956668	1012909	622056	824876	453976	584330	572004	1275776	514133	1458696	1626870	876445	1017968	1228260	1215089	1158210	1269814	1876929	235715	747320	654519	349187	709753	323584	484881	347039	427775	640050	201389	781337	550316	561724	253815	343214	401394	420537	266294	769836	221431
M522T197_5	(M+H)+	1-Oleoyl-sn-glycero-3-phosphocholine	36.3627	0.434411	9.04555e-05	522.354	197.066	20804980	22939650	23623580	17759680	27673300	15489220	29081290	16942350	16885390	26332490	23203130	45471010	20736020	20113880	25630780	28814620	21333290	26471900	28900900	48036810	56371580	52587030	36163100	25798660	19063340	33205980	23775620	27852820	24552620	26476860	12271070	10965880	9924321	12375460	12965300	11622490	11719780	12547320	11297600	19730580	30924260	29304670
M338T43	(M+NH4)+	20-Hydroxyarachidonic acid	2.58356	0.467508	2.78797e-05	338.267	42.92	201549	149259	334578	98931	130791	77570	173916	70071.5	86606.4	65532.2	135559	90783.7	188714	283473	153903	187593	155129	209395	199311	172945	276697	55562.3	85634.8	150420	57626	116940	48086.5	105140	81025.9	62288.7	105881	57724	100205	86694.6	76892.1	55382.4	76670	84953.8	103106	83163	103184	46981.2
M468T211	(M+H)+	1-Myristoyl-sn-glycero-3-phosphocholine	2.73826	0.509502	0.00544974	468.306	211.226	201643	161848	206780	138904	292133	135362	156180	128630	144611	216484	211903	277658	169079	182207	236189	176188	191108	242822	254663	521249	268578	313914	689072	228156	285908	170828	257393	234221	215385	249072	87289.2	97572.1	70398.6	104679	272684	89271.1	79606	106350	170634	176452	216729	537716
M546T232	(M+Na)+	1-Stearoyl-sn-glycerol 3-phosphocholine	1.45017	0.511605	5.95537e-09	546.351	231.63	50388.9	48634.8	58808.9	44151.5	43076	33568	39112.2	42831.5	38872	48432.7	45344.6	61132.2	49099.6	39980.5	54856.6	44413.5	48919.3	53500	54054.4	56225.4	73695.9	60925.7	59970.1	63499.4	42089	53689.6	62242.6	65019.6	55349.5	68820.9	28352.7	21130	24413.7	33149.1	31284	25714.8	20766	21622.8	25611.1	27608.6	55374.8	51514.8
M160T454	(M+CH3COO+2H)+	Cyclohexylamine	1.25882	0.563546	0.0404354	160.132	454.31	19086.2	87029.9	84050.4	100089	86767.9	73981.7	65453	101715	105303	131276	87600.6	44618.3	133063	21051.7	113474	108667	42567.7	22723.6	107330	82645.6	12323.3	43279.9	40806.8	81112.6	23617.7	46101.6	13118.2	89140.4	33275.5	21645.1	28543.9	57370.1	35649.9	33686.8	37467.8	101059	23110.5	17883.3	65561.4	30071.5	71403.5	13115
M550T193	M+	1-O-(cis-9-Octadecenyl)-2-O-acetyl-sn-glycero-3-phosphocholine	4.37865	0.596671	0.00252883	550.384	192.977	574963	458278	581475	447388	600510	552451	456791	443257	362303	521207	807562	916108	629008	722986	852241	436886	938123	721190	722099	1524529	1348449	1079957	1289086	762022	476316	924537	617179	1343719	758160	580382	429369	515155	382178	439668	486356	460988	454219	497019	533931	736022	1101447	938384
M346T39	(M+NH4)+	(4Z,7Z,10Z,13Z,16Z,19Z)-4,7,10,13,1 6,19-Docosahexaenoic acid	4.05742	0.61671	8.1272e-05	346.273	38.699	516696	471101	717492	499999	725974	596030	543540	450867	600000	433201	577843	439052	901419	565919	502309	633307	704843	597575	658941	488817	573097	485019	383873	638457	582660	322336	490641	518469	460799	441172	471511	321245	412848	425945	398888	311167	311940	384147	286410	419347	670263	315606
M757T129_1	(M+Na)+	PC(16:0/16:0)	3.80982	0.622192	0.00624426	756.552	128.919	582896	652721	727962	641216	495538	463876	912839	983276	1194217	991748	536378	526674	955916	541647	828004	619237	694087	578074	525715	602544	768272	639614	1071772	567893	455060	809458	1222002	1325192	1187666	916669	292963	460263	193913	282552	679536	273525	172158	537998	346034	748236	842641	686102
M833T109	(M-H+2Na)+	1-Stearoyl-2-oleoyl-sn-glycerol 3-phosphocholine (SOPC)	4.17957	0.624284	0.0345611	832.584	108.609	767033	1348883	785347	1247329	1933959	1237872	1757747	961120	796676	798248	759899	1921714	841169	711890	818099	1567122	890278	1758168	1770057	938126	1476500	1402116	2266784	2280393	1437210	2049819	1380843	1228395	1418504	766864	362262	1114912	460077	1216900	725173	1140822	283464	569660	1206819	396659	1977742	760371
M400T187	(M+H)+	L-Palmitoylcarnitine	1.8762	0.626415	0.0332313	400.341	187.149	179803	109009	142510	187739	233632	185114	234502	158320	347220	173336	271048	156264	172001	209089	151834	215802	428778	170263	161975	166752	147921	85890.7	135416	127681	142731	117080	101413	133591	90204.3	79394.2	217168	243736	164590	88825	158935	91095.5	121522	39935.5	136202	55845.5	79093.4	217467
M258T420	M+	Glycerophosphocholine	7.05193	0.628159	0.00320011	258.111	420.016	3227967	2838367	2852371	2070593	1989184	2524033	1950987	2245493	2920775	2587567	1585378	3621591	2775992	2110794	3826589	1954739	2099954	3746330	2988224	3542787	2156745	2634874	2781475	2207194	1552351	1531127	3420866	2275367	2571012	3693526	1336088	1492268	1481481	1776143	2701400	1504969	1533534	2212927	1268714	2439463	2530923	1997997
M487T239	(2M+H)+	Cytidine	1.46596	0.631066	0.000199915	487.177	239.386	59929.6	63095.5	48944.8	80992.6	78145.3	61748.8	76881.7	67050.8	68114.1	45452.8	102488	75583.1	95754.5	63616	87839.1	68842.3	96665.6	116435	120401	60311.3	83249.9	30477.5	64579.8	78998.1	59739.4	36913.6	41264.4	46683.4	54188.7	30319.2	67410.2	62532.9	58468	52857.9	60132.6	60377.5	50455.6	50067.2	50067.3	47977.5	59335.4	40980
M148T407	(M+H)+	L-Glutamate	1.04928	0.632989	9.94414e-06	148.06	407.486	49232.4	43744	62459.1	39855.7	37710.8	37341.8	39264.4	38782.7	34427.4	43208.8	47560.7	47153.7	46232.7	56888	53618.6	43334.9	38481.9	65569.3	59758.1	52513.8	47818.1	26583.7	34666	36483.2	29937	28889.6	35990.2	36297.4	47033	40209	29106.6	27035.3	23653.3	33279.3	29362.9	29930.8	35802.7	40028.3	35774.8	39554.1	28947.5	29872.8
M831T113_1	(M-H+2Na)+	1,2-dioleoyl-sn-glycero-3-phosphatidylcholine	2.40023	0.648554	0.0455131	830.567	113.167	763730	702087	866251	928499	1010882	1001434	755551	357170	220289	979599	762585	885179	813292	679982	318584	380092	823666	649004	668892	510409	819676	686170	664612	749999	587354	806360	309945	1019333	332608	581515	183128	660254	131622	645110	297978	657795	625164	53881.6	781412	173865	536184	300305
M118T447	(M+H)+	Betaine	1.19625	0.675051	0.00507293	118.085	447.349	116265	121963	60348.4	129450	123452	123562	59854	60297.9	58071.7	133810	47721.9	132485	142159	106859	140910	118898	116704	125686	125776	126680	134192	119340	45870.9	115742	135940	56903.3	121100	60991.8	50410.2	121321	58959.5	63220.2	66324.9	66340.9	113656	61689.1	62540	123470	118761	64218.3	118272	64298.6
M454T211	(M+H)+	1-Palmitoyl-2-hydroxy-sn-glycero-3-phosphoethanolamine	2.00734	0.680509	0.0464431	454.291	210.98	309321	218018	287244	255220	593927	501755	295517	522034	242634	613075	244077	295327	400585	261420	287948	242111	273325	310144	284142	679373	609980	302276	258538	650950	445897	495301	256544	555621	591693	265141	188212	175504	417493	304772	243276	215464	139229	184858	182269	179940	605277	563025
M112T240	(M+H)+	Cytosine	1.28284	0.72192	5.52519e-05	112.05	239.522	82841.2	76851.8	72920.8	94958.4	92747.5	74846.9	88148.4	79105.4	83508.3	62210.5	119326	94620.7	111866	84556.9	104468	86125	108269	120408	124131	76893.1	90587	51645.1	76907.5	93629.5	71461.4	56278.2	59920.2	62188.5	71889.4	53452.7	80113.5	72958.3	75934.8	71139.9	82244.4	78280.9	71971.8	67478.1	71758	72176.6	73121.7	58332.5
M568T194_2	(M-H+2Na)+	1-Stearoyl-2-hydroxy-sn-glycero-3-phosphocholine	11.2728	0.754849	0.0347397	568.339	194.17	12120550	15039470	14216970	12607130	13861820	12028700	13142600	11706670	11970280	21474890	19520090	8842559	12731900	12876490	16724810	11677920	18779190	11941120	16823840	10369270	15208330	11126840	11729280	12918670	15580280	11774160	14901660	12825620	11344800	20121290	13812920	8630551	12501720	15743180	11963780	12100750	7650815	7540050	6777104	9174769	17629080	9910071
M162T407	(M+H)+	L-Carnitine	3.03951	1.16243	0.0459118	162.111	407.123	508543	314266	416775	442339	394408	395256	330747	347684	403296	516115	488209	466933	537959	549674	471870	468239	444605	560573	507294	499100	527225	434787	423234	683914	546887	363668	546625	560569	660220	450760	764482	538768	426274	583649	594463	572729	463657	583282	507106	771295	612012	387512
M150T301	(M+H)+	L-Methionine	2.00562	1.20483	0.032852	150.057	300.55	110369	102280	117767	113901	109601	106009	95248.8	80624.3	144850	99913.9	133271	143230	155809	142720	138772	106522	110869	136187	122641	115141	121820	110354	143646	111538	101178	97801.6	135794	100589	115669	125244	123493	118713	116505	159816	168206	165622	164183	228530	160120	167310	112861	83612.4
M118T314	(M+H)+	5-Aminopentanoic acid	3.39659	1.23977	0.0267774	118.086	314.318	314276	313383	333323	264762	253071	308005	235172	228846	307991	293346	348610	448995	337606	282628	378162	223034	249498	406005	359920	416995	314465	358476	398296	322046	305954	317635	358219	304625	350360	407474	355911	326250	342376	378959	535127	461829	425443	564019	447161	441923	341183	263222
M176T432	(M+H)+	L-Citrulline	1.61137	1.25446	0.00757886	176.102	432.145	52908.6	47630.6	50768.2	45637.3	39647.8	70369.2	41547.2	53331.2	58056.5	51188.4	63768.3	75485.8	77387.8	69435.7	77762.1	61711.5	54858.9	65856.7	64242.7	50593.8	55138.7	52431.5	64144.5	55751.9	60013.6	42570.6	71180.2	60285.2	65944.2	76465.9	63154.8	66833.5	73810.8	79237.4	101434	100215	70295.1	93136	78554.4	102660	61069	49383.2
M114T167_2	(M+H)+	Creatinine	3.36366	1.29125	0.00178693	114.066	167.19	289360	202122	334583	315120	266999	276389	281650	261516	293289	253783	231883	336754	281692	264782	297388	240498	282724	270965	253597	283543	258782	319018	327322	279983	246858	259248	273742	275852	280996	337845	300163	306829	309372	367868	348727	453326	299300	363230	323666	470470	328604	266039
M132T276_2	(M+H)+	L-Leucine	4.15238	1.29728	0.0290908	132.101	275.795	391186	488796	502502	314619	330816	349332	270296	239530	344014	363730	437757	575507	388528	348139	474272	244458	348837	550224	536676	645684	394230	428000	532933	383557	371879	426184	358893	378803	500973	544360	456768	398905	489694	579092	812276	629088	565713	783617	611823	575767	427840	266065
M90T372	(M+H)+	L-Alanine	1.91349	1.36498	0.000941876	90.0542	372.139	77799.8	59693.7	71721.9	91616.2	86132.6	80690.8	72263.6	70781.1	84037.3	73098.1	67478.9	76949.3	69830	70898.7	77650.1	62371.3	63658.3	81373.6	72522.1	79103.1	62570.6	65185.3	80884.5	75877.5	74481.1	70147.3	68788.8	70604.5	83555.8	78432.9	79870.4	84963.5	63947.5	93222.8	106706	111703	93356.1	131206	98718.1	121600	70471.4	62204.8
M182T324	(M+CH3CN+Na)+	2-Methyl-3-hydroxybutyric acid	2.76191	1.38393	0.020193	182.08	323.923	146774	130131	166448	171402	125143	152414	105879	144445	164845	105096	202667	251013	171584	133117	192987	114807	126962	185742	173824	167382	128248	129804	202504	161732	174917	174742	200517	184270	185852	245178	128695	172419	148556	218742	333046	331004	242643	289934	260751	254682	144646	97612.5
M136T324	(M+H-H2O)+	Dopamine	2.76508	1.40711	0.0123135	136.075	323.923	133227	112750	133011	145180	126628	143548	98080.3	112982	153970	99978.1	157794	228452	154516	125592	171336	111524	119834	178872	163548	151166	116131	119938	184784	150908	156975	162856	183018	150323	169693	216794	120137	162444	148556	188996	303820	303810	224614	271764	243301	231356	133112	91450.4
M165T324	(M+H)+	trans-2-Hydroxycinnamic acid	2.52624	1.41184	0.011405	165.053	323.865	110144	92043.8	109294	127462	96240.5	112505	84438.2	92546.2	124762	76236.7	125327	185236	127516	103429	144831	91942	95598.6	151624	133281	126644	95325.3	102853	157051	117741	129641	132516	151384	124242	134862	182208	99711.6	136443	119439	157367	253636	244054	191014	226475	195410	191270	107972	75265.8
M130T279_2	(M+H)+	D-Pipecolinic acid	1.04575	1.41914	0.0209684	130.085	279.115	22470.8	16903.7	11955.1	20598.1	19331.1	12073.2	10519	10990.5	11411.8	12694.9	26737.7	39400.7	15786.6	15109.5	30775.5	41663.1	32252.5	33090.1	18406.7	23025	14718.9	38316.1	22918.4	15845.4	31502.7	21136.5	17749.6	29803.8	30692.6	19211	42839.8	44591.8	30672.9	21328.2	51945.9	56549.5	27183.7	33903.7	42882	40136.6	30486.4	18862.2
M538T194	(M+CH3CN+H)+	1-Palmitoyllysophosphatidylcholine	5.87427	1.4276	0.00327373	538.384	193.529	529257	342081	546878	442707	418428	470044	482578	506625	454134	563734	418342	644920	809330	442797	853610	373016	725494	503374	724379	668037	498378	720997	786015	593283	601597	557601	646269	620176	752076	770534	621359	681825	826400	1015786	1096746	1165713	822095	859078	958236	751507	853272	440713
M116T322_2	(M+H)+	D-Proline	6.88845	1.49307	0.0053323	116.07	321.784	625415	539111	639852	475194	456806	482821	403266	371346	483089	535139	727213	1098392	840156	743514	828274	657887	611833	1105493	1008127	1041209	455478	792895	700518	650588	805910	976158	723003	765861	1077425	1060642	938471	1225150	510968	981576	1423600	1667997	1440753	1678628	1687526	1378428	473702	365252
M246T253	M+	2-Methylbutyroylcarnitine	3.06492	1.52956	0.000236427	246.169	253.465	125117	65734.5	117910	96950.4	87801.7	100782	77602.8	92539.8	90845.7	70839.6	142371	182416	133870	131356	164321	117781	102276	167796	154598	118457	89768.5	149983	105651	119391	96629	94275.8	120599	86239.2	119242	145899	186586	214474	198132	140320	214445	290506	181298	226421	230632	281881	82309.8	77571.8
M132T280	(M+H)+	Creatine	1.12579	1.57059	0.000105577	132.08	279.656	19884.7	9631.92	16301.6	17485.4	17888.9	18421.1	15062.4	18682.7	26006.3	9689.24	12709.8	23728.2	16878	14555.5	17004.3	14415.8	12200.9	20256.4	18484.9	17945.1	13408.1	22249.1	19757.1	22417.8	13650.2	12260.8	21355.9	19262.4	19540.3	20200.3	18941.5	23245.8	23690.2	24082.7	30119.6	34657.5	24516.8	34124.8	24617.9	26143.3	10956.7	24185
M533T156	(M+NH4)+	Taurocholate	1.07875	1.59275	0.0068804	533.323	156.481	5852.47	15316.2	5451.8	20542.1	9093.85	24697.1	29838.6	62691.8	52882	11854.6	21577.8	15254.1	26022.7	23960.3	14256.8	27561.9	12991.9	19037.6	26615	14027.1	14655.1	19749.3	17370.1	10805.9	11856.6	6118.85	12976.1	12678.8	39018.4	30515.2	38515.4	15720.4	38737.5	23969.6	41534.9	51318.2	23683.7	31027.7	21068.5	35053.1	22480.8	25373
M166T271_2	(M+H)+	L-Phenylalanine	5.96465	1.62487	8.5721e-05	166.086	271.183	423023	379866	514241	365543	345394	376932	303892	265352	439565	330538	428391	591192	442391	326975	475330	288397	313680	491098	532107	530456	368423	416762	516495	406328	383386	370553	376356	353761	438548	532284	525621	612947	534406	652145	819975	816983	675419	927629	749173	867640	400308	308022
M120T271	(M+H-H2O)+	Tyramine	9.64554	1.65865	0.000231636	120.08	271.228	1132392	972589	1318437	930373	958959	942430	775571	709488	1078053	766825	1068080	1591210	1079535	830497	1255550	673234	782503	1269962	1342041	1320170	885854	1017197	1302871	1033269	995386	914425	990787	871645	1066653	1336182	1286811	1510782	1396705	1635398	2156741	2168414	1657811	2510731	1952804	2321918	1058910	785736
M131T271	(M+H-2H2O)+	Atrolactic acid	1.04579	1.68581	7.5519e-05	131.048	271.403	13919.1	13436.7	15777.6	10711.7	10167.5	10321	11956.9	9054.05	13317.8	12459.7	14074	16521.7	12401.4	9999.19	13119	6851.05	8352.1	13539.1	14546.3	15298	11205	14203.4	15390.3	11694.5	12724.2	11946.7	13628.7	11373.8	14637.1	15189.5	15635.2	17512.7	16735.8	18318	24460	24201.5	19071.7	28614.3	20712.4	24961.8	13348.8	9152.97
M146T279	(M+H-2H2O)+	DL-O-tyrosine	2.94167	1.76437	0.000153141	146.059	278.981	106945	62122	98217	82599.4	90333.2	87431.2	74572.7	86377.4	117200	69292	78285.9	147549	87739.6	75702.8	95027.8	62884.4	59557.6	114526	94362.9	90614.2	67429.9	114889	120002	110509	71613.9	65151.8	120662	113993	105818	129143	87926.8	130708	136719	149410	197120	212044	142767	200614	166110	175545	58112.2	92364.4
M170T279	(M+H-H2O)+	Indoleacrylic acid	1.27033	1.76759	0.000189724	170.059	278.888	19775	11701.4	18154.7	17061.1	16539.4	16955.6	14354.7	16391.5	19606.5	12399	13552.3	26477.9	16819.1	13768.4	20099.1	11049.8	11461	20032	17088.5	16963.3	11868.9	20642.2	23894.2	20240	12603	12422.5	23771	21514.8	21870.5	25386.7	15907.2	23135.8	25090.7	27606.3	38269.6	35654.9	26342.6	39023.6	30993.8	33712.7	11174.4	17742.4
M221T58	(M+NH4)+	Indole-3-pyruvic acid	1.31923	1.83483	0.000307188	221.091	58.002	23578.8	13992.7	16285.4	20574.8	20720.1	16452.8	28561.2	18038.8	19831.7	14570	21762.1	30334.1	15929.4	13501	20357.8	14749.5	12436	24374.6	19718	24327.4	12141.2	16648.9	29578.3	22422.1	17615.3	20123.4	40661.9	21823.6	25724.5	30345.2	27306.4	45061.2	32161.5	31222.3	25337.9	37504.4	57275.7	44396.8	36519.1	25575.1	9653.09	22982.7
M106T411	(M+H)+	DL-Serine	1.20619	1.84497	3.13461e-06	106.049	411.175	13142.4	12739.2	12639.7	17991.9	15934.4	14769.7	13328.6	16552.8	15139	12711	8146.61	16320.4	14220.9	9135.6	15964	10879.4	11509	14095.8	15672.1	22289.3	14129	11276.8	16110.6	18852.7	19096.8	14415.8	13163.6	12668.8	15896.5	12979.7	25394.4	23698.4	18826.7	21061.7	27161.2	26781.6	24368.3	31032.6	26904.2	29807.3	13040.2	12233.1
M120T378	(M+H)+	L-Threonine	2.3988	1.86597	0.000122971	120.064	377.762	46638.6	43673.4	57335.8	62861.3	51461.1	63824.4	48095.6	43766.6	68120.1	46690.9	61382.4	70758.1	61262.2	51143.9	66929.4	39383.2	38776.7	53078.9	57760.4	58204.5	42351.4	50458.8	61519.6	59405.9	62464.8	47544	67964.6	53574.6	67446.4	70223.5	63560.3	91916.9	65452.3	95656.6	112373	100571	102842	165458	123991	120661	44544.6	37470.4
M355T37	(M+H)+	MG(18:2(9Z,12Z)/0:0/0:0)[rac]	1.85189	1.9087	0.00804426	355.283	36.568	36177.1	67329.5	47805.9	151373	124302	152743	159272	61232.7	239756	114272	27929.3	40173.4	52493.5	85518.2	37698.2	73947.1	76741.3	42398.9	52089.4	34067.8	56580.3	95569.6	117898	93953.2	54421.9	55691.8	194895	110039	59702.5	95901.3	117987	76048.4	117887	215379	111623	63864.7	74811	81169.5	52865.8	86726	112347	52632.7
M138T296	M+	Trigonelline	3.25972	1.91199	0.0591635	138.054	296.213	104827	99502.5	130056	39842.9	38411.7	33823	18859.5	38478.4	88300.3	159044	82476.8	150771	213830	146523	244596	125716	146350	240366	166572	179257	55306.5	163778	188902	62995.5	68146.4	173324	151718	126471	214800	279119	203422	189851	105722	192987	498268	311238	155752	602596	162400	821380	133504	149851
M220T237	(M+H)+	Pantothenate	2.34452	2.88528	7.61498e-08	220.117	236.951	33353.4	20495.8	43588	37124.6	40087.7	35355.3	32475.5	34817.7	38556.8	33291.5	27746.2	23538.5	22258.3	29009.8	29131	28346.7	19063.8	22987.8	22177.8	22240.2	33165.4	43912.9	45809.7	45678.1	30931.7	33067.5	30903.3	36909	38145.3	44484.3	51264.8	78377.3	51865	66035.5	63563.3	92519.3	59630.1	75915.9	70041	102008	42459.1	34912.6
M409T278	(2M+H)+	L-Tryptophan	1.26154	3.52343	1.65924e-05	409.185	278.274	9580.76	5206.14	7812.14	3084.54	8051.21	7802.07	6783.75	6265.38	9768.92	2760.47	6579.54	9435.02	3473.53	4837.87	4448.18	2235.87	4106.27	6933.65	5643.1	6458.77	4636.94	15781.9	15429.8	13190	5843.77	5590.46	12558.1	12102	10527.5	14594.1	6933.71	10168.4	15812.1	18522.8	28087.6	23606.3	16664.3	29417.9	21660.1	19926.9	3500.23	7471.85
M170T450	(M+H)+	1-Methylhistidine	3.56099	3.78148	1.76999e-11	170.091	449.838	30707	24711.1	28240.9	41561.6	46970.3	65735.1	35010.5	56020.4	67080.2	34050.6	23080.1	36486.9	45006.6	24105	52068.2	27427.3	37023.2	51821.9	40159.5	36027	49534.5	36308.2	65891	59660.4	55321.4	22266.2	52858.3	49652.6	61785	56963.2	117783	153169	159478	113826	134881	157197	135539	127694	135980	175723	47630.4	42947.4
[truncated: 23 more columns]

## Sheet: Model10d_vs_Ctrl10d
name	adduct	description	VIP	Fold change	p-value	m/z	rt(s)	Ctrl10d-1	Ctrl10d-10	Ctrl10d-2	Ctrl10d-3	Ctrl10d-4	Ctrl10d-5	Ctrl10d-6	Ctrl10d-7	Ctrl10d-8	Ctrl10d-9	Ctrl3d-1	Ctrl3d-10	Ctrl3d-2	Ctrl3d-3	Ctrl3d-4	Ctrl3d-5	Ctrl3d-6	Ctrl3d-7	Ctrl3d-8	Ctrl3d-9	Model10d-1	Model10d-10	Model10d-2	Model10d-3	Model10d-4	Model10d-5	Model10d-6	Model10d-7	Model10d-8	Model10d-9	Model3d-1	Model3d-10	Model3d-2	Model3d-3	Model3d-4	Model3d-5	Model3d-6	Model3d-7	Model3d-8	Model3d-9	Yc10d-1	Yc10d-10
M104T311	(M+H)+	Dimethylglycine	7.05456	0.13295	0.0258978	104.07	310.625	538.792	1110873	1619533	1320718	1243399	5209.22	5297.93	6918.89	12050.5	1139192	1837463	1137.13	1661274	1531658	7388.28	1830662	1454732	8889.2	1483348	1803309	11015.3	13436.7	15305.5	8720.02	5852.35	4249.68	775370	7610.12	6576.34	11218.5	19432.8	22577	24250.2	19646.5	25438	28187.9	25360.9	32021.2	26031.7	39055.4	11826.2	18638.2
M347T41	(M+H)+	Corticosterone	2.6459	0.445738	0.0688575	347.221	41.007	33711.5	32006.5	24468.5	67813.3	206756	162133	180079	349326	358813	46003.8	41908.8	18066.8	24936.6	16695	52907.3	25360	74550	56978.5	60345.9	36642.8	90280.6	43084.7	62619.4	54662.8	109971	19737.8	118115	71232.4	34765.2	46804	114604	16874.6	140024	28273	33887.4	12200.9	28531.1	10990.1	9124.06	28248.6	82485.4	123579
M160T454	(M+CH3COO+2H)+	Cyclohexylamine	2.07224	0.473144	0.00211918	160.132	454.31	19086.2	87029.9	84050.4	100089	86767.9	73981.7	65453	101715	105303	131276	87600.6	44618.3	133063	21051.7	113474	108667	42567.7	22723.6	107330	82645.6	12323.3	43279.9	40806.8	81112.6	23617.7	46101.6	13118.2	89140.4	33275.5	21645.1	28543.9	57370.1	35649.9	33686.8	37467.8	101059	23110.5	17883.3	65561.4	30071.5	71403.5	13115
M585T40_1	(M+H)+	Bilirubin	2.6177	0.533747	0.0271807	585.268	40.246	101844	15299.2	60630.2	297251	254219	168617	162298	226281	245951	107804	51213.5	43884.8	22510.6	97801	88421	87674.6	59935.5	51250	76445.5	7935.18	80244.2	67203.6	191201	102788	88205.3	82721.2	49337.5	93996.6	49541.2	70211.7	42906.9	27615.3	90269.7	47013.7	3760.21	41462.1	11620.2	48018.4	46597.5	41250.4	112209	106441
M230T345	(M+H)+	Ergothioneine	1.03767	0.594498	6.51469e-07	230.095	345.248	20196.9	14817.3	18511.7	23508	20429.5	16422.6	22372.2	18259.2	19155.7	17061.5	11292.7	8169.89	13260.4	11878.6	11683.1	12512.9	11661.3	9831.23	9625.7	9524.56	14869.9	9466.84	10526.1	11139.7	9621.75	11375.5	9818.16	13031	13734	9808.44	10608.1	8550.55	10353.7	13843.6	14728.8	8949.08	10812.6	13744.3	10282	12904.4	15997	11961
M400T187	(M+H)+	L-Palmitoylcarnitine	3.05773	0.595188	0.00222708	400.341	187.149	179803	109009	142510	187739	233632	185114	234502	158320	347220	173336	271048	156264	172001	209089	151834	215802	428778	170263	161975	166752	147921	85890.7	135416	127681	142731	117080	101413	133591	90204.3	79394.2	217168	243736	164590	88825	158935	91095.5	121522	39935.5	136202	55845.5	79093.4	217467
M316T201	M+	Decanoyl-L-carnitine	1.06994	0.619383	0.00504288	316.247	201.259	20203.2	13330.6	13937.4	27025.8	40251.4	27193.8	30603.9	29379.9	38075.5	27390.7	31312.5	12122.3	20779.2	27729.5	16841.1	21751.5	22157.2	16114.4	13329.7	14834.6	28201.9	13485.1	17539.3	13772.9	16259.7	10233.2	16626.6	16651.9	16945.2	15902.4	24659.2	14644	53691.5	13353.2	14032.6	12683.9	14311.3	12151.3	17910	14740.2	31240.8	33298.3
M204T323_2	(M+H)+	Acetylcarnitine	18.5495	0.624752	0.00074919	204.123	322.647	5684573	6606979	4897771	8719408	9063481	6161504	8867125	8909819	8819620	8224088	4928133	4145926	5105393	7049080	6294614	6316033	5256152	5786668	4510393	3700042	7899860	3612143	4416794	6881834	2926404	4157594	4070280	5562088	4054320	3871311	5469877	4628782	9849195	5465641	4401410	4178632	4349237	3836553	4481260	5287134	6717437	7524093
M759T190	(M+Na)+	Thioetheramide-PC	1.0767	0.668116	0.0354055	758.566	190.252	35034.9	30884	48379.3	41373.5	34263.4	70796.2	41352.2	42287.7	103888	48586.4	35716	32974.1	52410.1	31861.5	44949.8	75364.6	66413	35082	35173.1	41200.3	29680.3	44517.9	33291.1	25487	23329.8	37264	33790.4	35543.1	37781.8	31265.3	73340.5	47403.8	28262.7	53605.1	44997.5	27678.3	28609.8	40475.5	51384.2	58227.6	24816.2	19705
M145T323	(M+H-2H2O)+	D-Mannose	1.87743	0.694275	0.00133869	145.048	322.566	83005.3	86763.8	70191.3	127869	121085	88881.8	117491	126402	127931	110120	70207.5	108385	69485.1	97865.6	84400.8	88807.4	71823.2	75721.8	72788.9	50945.8	107643	64266.6	63909.7	94105.5	77170.1	61122.7	57239.9	76814.5	71599	61880.4	88001.4	69304.8	127531	74387.4	63603.2	67234.2	95920.5	54839.1	61922.6	75657.6	85534.6	103420
M338T35	(M+H)+	Erucamide	3.7739	0.755168	0.0839353	338.341	35.336	757442	778902	617812	444536	885930	844225	1642380	713458	881113	1147844	586090	309320	905840	719426	922317	756843	725458	597757	579082	624493	741004	450634	818168	663596	780583	983992	519086	507974	562777	552454	316155	605480	473808	905885	1260344	735500	700665	848041	759088	551764	539078	287772
M184T193	(M+H)+	Phosphorylcholine	1.24276	0.849816	0.0197151	184.072	192.761	160610	123947	153924	164537	180320	156606	214506	144409	115770	165411	161385	222836	140662	166505	145676	144092	138859	139788	218339	178221	137023	153688	131680	129191	121679	132025	141426	134121	122531	139378	163292	107695	116187	122657	109046	162561	117182	97577.1	156051	121815	132709	109440
M162T377_2	(M+H)+	L-Carnitine	10.583	1.12795	0.0244305	162.112	377.135	8159790	6386471	8035341	7609509	7684768	7705321	6758096	7289415	7935958	8410488	8425262	7882211	8596739	8698959	8358652	8110102	8403763	9670784	8798687	8235558	8845725	7994806	7688583	9651961	9004288	6421409	8733609	8703181	10370560	8282026	10543080	8651059	7396430	8860137	9641105	9271774	8252056	10382120	8075307	11960750	9365720	7322276
M176T432	(M+H)+	L-Citrulline	1.11289	1.18166	0.0377396	176.102	432.145	52908.6	47630.6	50768.2	45637.3	39647.8	70369.2	41547.2	53331.2	58056.5	51188.4	63768.3	75485.8	77387.8	69435.7	77762.1	61711.5	54858.9	65856.7	64242.7	50593.8	55138.7	52431.5	64144.5	55751.9	60013.6	42570.6	71180.2	60285.2	65944.2	76465.9	63154.8	66833.5	73810.8	79237.4	101434	100215	70295.1	93136	78554.4	102660	61069	49383.2
M132T276_2	(M+H)+	L-Leucine	2.95983	1.20168	0.0497386	132.101	275.795	391186	488796	502502	314619	330816	349332	270296	239530	344014	363730	437757	575507	388528	348139	474272	244458	348837	550224	536676	645684	394230	428000	532933	383557	371879	426184	358893	378803	500973	544360	456768	398905	489694	579092	812276	629088	565713	783617	611823	575767	427840	266065
M118T314	(M+H)+	5-Aminopentanoic acid	2.87427	1.20524	0.00236043	118.086	314.318	314276	313383	333323	264762	253071	308005	235172	228846	307991	293346	348610	448995	337606	282628	378162	223034	249498	406005	359920	416995	314465	358476	398296	322046	305954	317635	358219	304625	350360	407474	355911	326250	342376	378959	535127	461829	425443	564019	447161	441923	341183	263222
M246T253	M+	2-Methylbutyroylcarnitine	1.5198	1.21763	0.0434101	246.169	253.465	125117	65734.5	117910	96950.4	87801.7	100782	77602.8	92539.8	90845.7	70839.6	142371	182416	133870	131356	164321	117781	102276	167796	154598	118457	89768.5	149983	105651	119391	96629	94275.8	120599	86239.2	119242	145899	186586	214474	198132	140320	214445	290506	181298	226421	230632	281881	82309.8	77571.8
M182T324	(M+CH3CN+Na)+	2-Methyl-3-hydroxybutyric acid	2.12028	1.2656	0.011501	182.08	323.923	146774	130131	166448	171402	125143	152414	105879	144445	164845	105096	202667	251013	171584	133117	192987	114807	126962	185742	173824	167382	128248	129804	202504	161732	174917	174742	200517	184270	185852	245178	128695	172419	148556	218742	333046	331004	242643	289934	260751	254682	144646	97612.5
M136T324	(M+H-H2O)+	Dopamine	2.02836	1.27956	0.00604797	136.075	323.923	133227	112750	133011	145180	126628	143548	98080.3	112982	153970	99978.1	157794	228452	154516	125592	171336	111524	119834	178872	163548	151166	116131	119938	184784	150908	156975	162856	183018	150323	169693	216794	120137	162444	148556	188996	303820	303810	224614	271764	243301	231356	133112	91450.4
M205T279	(M+H)+	L-Tryptophan	2.67877	1.28989	0.0291124	205.096	278.619	151921	165765	260215	225877	236756	244110	196147	222629	283815	162843	184561	356552	209980	182602	227495	172025	143578	268583	259665	235662	171290	340472	321768	320447	192622	170073	317774	310658	289184	339069	226568	370672	351688	387745	529095	526484	377552	543918	445116	470964	163007	223911
M165T324	(M+H)+	trans-2-Hydroxycinnamic acid	1.88823	1.29459	0.00624601	165.053	323.865	110144	92043.8	109294	127462	96240.5	112505	84438.2	92546.2	124762	76236.7	125327	185236	127516	103429	144831	91942	95598.6	151624	133281	126644	95325.3	102853	157051	117741	129641	132516	151384	124242	134862	182208	99711.6	136443	119439	157367	253636	244054	191014	226475	195410	191270	107972	75265.8
M833T109	(M-H+2Na)+	1-Stearoyl-2-oleoyl-sn-glycerol 3-phosphocholine (SOPC)	4.86205	1.35011	0.0597319	832.584	108.609	767033	1348883	785347	1247329	1933959	1237872	1757747	961120	796676	798248	759899	1921714	841169	711890	818099	1567122	890278	1758168	1770057	938126	1476500	1402116	2266784	2280393	1437210	2049819	1380843	1228395	1418504	766864	362262	1114912	460077	1216900	725173	1140822	283464	569660	1206819	396659	1977742	760371
M546T232	(M+Na)+	1-Stearoyl-sn-glycerol 3-phosphocholine	1.44553	1.35149	0.000334446	546.351	231.63	50388.9	48634.8	58808.9	44151.5	43076	33568	39112.2	42831.5	38872	48432.7	45344.6	61132.2	49099.6	39980.5	54856.6	44413.5	48919.3	53500	54054.4	56225.4	73695.9	60925.7	59970.1	63499.4	42089	53689.6	62242.6	65019.6	55349.5	68820.9	28352.7	21130	24413.7	33149.1	31284	25714.8	20766	21622.8	25611.1	27608.6	55374.8	51514.8
M538T194	(M+CH3CN+H)+	1-Palmitoyllysophosphatidylcholine	5.20825	1.37643	0.000146065	538.384	193.529	529257	342081	546878	442707	418428	470044	482578	506625	454134	563734	418342	644920	809330	442797	853610	373016	725494	503374	724379	668037	498378	720997	786015	593283	601597	557601	646269	620176	752076	770534	621359	681825	826400	1015786	1096746	1165713	822095	859078	958236	751507	853272	440713
M175T385	(M+H)+	N2-Acetyl-L-ornithine	1.11588	1.40556	0.0198598	175.106	385.106	33872.7	29753.3	33683.8	25111.9	21727	20700.2	20020.2	19111.9	20878.9	30976	57430.1	53187.5	32960.3	33544.5	39279.2	38165.4	34424.2	42722.8	49788.4	31747.8	26681.4	49786.3	49236.1	53403.3	26276.8	26302.7	26791.4	27032.9	31667.7	42414	46668.9	47451.1	27901.2	41991.8	51932.3	51316.9	33630.7	63006.7	44314.1	43708	26056.5	22623
M522T197_5	(M+H)+	1-Oleoyl-sn-glycero-3-phosphocholine	34.7077	1.49793	0.0202151	522.354	197.066	20804980	22939650	23623580	17759680	27673300	15489220	29081290	16942350	16885390	26332490	23203130	45471010	20736020	20113880	25630780	28814620	21333290	26471900	28900900	48036810	56371580	52587030	36163100	25798660	19063340	33205980	23775620	27852820	24552620	26476860	12271070	10965880	9924321	12375460	12965300	11622490	11719780	12547320	11297600	19730580	30924260	29304670
M118T550	(M+H)+	Betaine	1.62191	1.54583	0.04638	118.085	550.276	38886.2	62479.7	52308.3	65081.6	53975.2	47397.2	31176.6	105385	30648.9	48117.2	65796.7	72154.3	116638	89855.4	131016	35934.9	70263	45962.6	32862.8	195166	60563.5	108476	62076.2	114173	30889.5	36691.3	144851	109150	62430.6	98424.3	58222.7	131068	34210.4	111070	63314.3	114963	59438.8	80384.2	64217.2	39705.9	27025.8	158048
M116T322_2	(M+H)+	D-Proline	6.35939	1.59785	0.000283869	116.07	321.784	625415	539111	639852	475194	456806	482821	403266	371346	483089	535139	727213	1098392	840156	743514	828274	657887	611833	1105493	1008127	1041209	455478	792895	700518	650588	805910	976158	723003	765861	1077425	1060642	938471	1225150	510968	981576	1423600	1667997	1440753	1678628	1687526	1378428	473702	365252
M779T125	(M-H+2Na)+	PC(16:0/16:0)	1.40233	1.60192	0.00857716	778.536	124.975	20925.3	47564.1	40314.8	33386.4	34077.8	18263	41366.3	23550.9	52392.7	22232.5	33973.6	45221.5	46166.2	31809.6	51066.7	33247.8	43262.2	47777.1	42929.3	57829.9	60846.3	62243.6	90916.9	39941.7	28962.8	47098.7	47362	65944.5	34987.8	56854.8	12902.8	27308.6	1571.36	24295.2	25755.7	23139.6	16584.9	24788.7	21766	27593.6	64702.7	41931.7
M468T211	(M+H)+	1-Myristoyl-sn-glycero-3-phosphocholine	2.97197	1.63389	0.0322102	468.306	211.226	201643	161848	206780	138904	292133	135362	156180	128630	144611	216484	211903	277658	169079	182207	236189	176188	191108	242822	254663	521249	268578	313914	689072	228156	285908	170828	257393	234221	215385	249072	87289.2	97572.1	70398.6	104679	272684	89271.1	79606	106350	170634	176452	216729	537716
M550T193	M+	1-O-(cis-9-Octadecenyl)-2-O-acetyl-sn-glycero-3-phosphocholine	6.38762	1.83647	0.00104767	550.384	192.977	574963	458278	581475	447388	600510	552451	456791	443257	362303	521207	807562	916108	629008	722986	852241	436886	938123	721190	722099	1524529	1348449	1079957	1289086	762022	476316	924537	617179	1343719	758160	580382	429369	515155	382178	439668	486356	460988	454219	497019	533931	736022	1101447	938384
M138T296	M+	Trigonelline	2.91742	1.9764	0.0152884	138.054	296.213	104827	99502.5	130056	39842.9	38411.7	33823	18859.5	38478.4	88300.3	159044	82476.8	150771	213830	146523	244596	125716	146350	240366	166572	179257	55306.5	163778	188902	62995.5	68146.4	173324	151718	126471	214800	279119	203422	189851	105722	192987	498268	311238	155752	602596	162400	821380	133504	149851
M328T291	M+	Phe-Tyr	1.00212	2.08366	0.00914477	328.137	291.435	9041.54	11702.3	8003.21	10399	4599.57	9739.72	7036.08	10871.7	8971.31	5825.59	9303.86	11865.2	925.5	7873.54	10317.6	5240.63	4525.49	6909.17	18723.4	7750.35	5780.93	18604.4	7522.86	33589.3	22776.3	15935.9	11261.6	14000.3	34655.9	15463.5	5535.39	35015.3	2944.6	19039.4	11844.7	16723	3924.16	28760.3	16884.6	9760.52	6491.66	14683.9
M295T513	(M+NH4)+	Arg-Cys	1.44612	2.09967	0.0189626	295.148	512.501	13900.2	29133.6	21144.4	31183.7	11665.3	21972.7	10992	22817.6	7927.26	14044.7	10282.6	33534.8	6821.3	12473.2	42984.3	9837.37	10226.4	22514.8	67715	20016.4	6149.64	17303.8	19191.2	67364.6	62267.6	19265.2	42627.1	42414.2	75255.9	36141.7	15349.2	25971.6	3758.08	29084.4	17447.7	34825	9710.97	24961	18928.4	17871.2	17492.6	11016.8
M276T343	(M+CH3CN+H)+	Ile-Cys	1.66788	2.52676	0.00745039	276.143	343.243	14728.5	25459	17928.3	17300.1	9303.44	26793	12762.8	28393.2	4125.18	9414.28	9399.79	21053.4	6844.02	5815.2	30769.1	6756.78	5217.51	13255.1	28449.5	12438.7	16656.9	23141.4	20378.4	77041.5	65533.2	19066.5	34631.2	32012.4	84734.1	46771.3	13003.5	29480.5	7341.82	17096.3	14253.4	20868.3	9142.06	24818.6	19088.5	16959.6	13546	11765.4
M276T393	(2M+NH4)+	L-Pyroglutamic acid	1.05332	2.5823	0.0189782	276.118	392.77	6919.17	4494.88	5669.82	7369.62	7420.96	5934	5225.6	23556	5847.95	6074.72	9032.31	19546.6	5775.04	8202.47	8981.03	6602.29	6862.38	7343.47	6938.03	12447.6	6632.41	22263.7	5960.9	47745.5	5720.47	19434.4	6702.91	26750.1	30141	31391.9	5747.16	4723.7	5720.18	13777	4976.88	4695.4	3350.41	5477.85	13395.4	6364.88	5919.35	5390.14
M151T344	(2M+H)+	Trimethylamine N-oxide	1.24342	3.79992	0.0669329	151.143	344.207	2488.26	2245.93	1549.33	1772.12	2436.46	1742.85	2149.47	9096	22802.1	9151.22	1309.08	47362.1	2208.94	936.68	11417.5	74459.9	6924.08	2868.33	2987.84	1732.12	2854.3	68898.6	594.53	49185.4	42244.9	2032.02	7136.83	2074.02	11630	23993.1	7708.25	20967.7	19181.9	2325.28	2292.02	17677.2	1124.71	14737.3	1021.6	84077.5	2810.15	22375.8
[truncated: 23 more columns]
