# Supplementary material for: Combined LC–MS/MS and 16S rDNA analysis on mice under high temperature and humidity and Herb Yinchen protection mechanism
Source: Sci Rep. 2021 Mar 3;11:5099. doi: 10.1038/s41598-021-84694-9 (PMC7930127; doi:10.1038/s41598-021-84694-9)
Supplement: Supplementary file 5 — Supplementary Information 5. [file 41598_2021_84694_MOESM5_ESM.xlsx]

## Sheet: Model3d_vs_Ctrl3d
name	description	Fold change
M170T450	1-Methylhistidine	3.78148
M546T232	1-Stearoyl-sn-glycerol 3-phosphocholine	0.511605
M220T237	Pantothenate	2.88528
M106T411	DL-Serine	1.84497
M327T42	Arachidonic Acid (peroxide free)	0.37969
M148T407	L-Glutamate	0.632989
M409T278	L-Tryptophan	3.52343
M338T43	20-Hydroxyarachidonic acid	0.467508
M112T240	Cytosine	0.72192
M131T271	Atrolactic acid	1.68581
M346T39	(4Z,7Z,10Z,13Z,16Z,19Z)-4,7,10,13,1 6,19-Docosahexaenoic acid	0.61671
M166T271_2	L-Phenylalanine	1.62487
M522T197_5	1-Oleoyl-sn-glycero-3-phosphocholine	0.434411
M132T280	Creatine	1.57059
M605T43	Eicosapentaenoic acid	0.360693
M120T378	L-Threonine	1.86597
M146T279	DL-O-tyrosine	1.76437
M170T279	Indoleacrylic acid	1.76759
M487T239	Cytidine	0.631066
M120T271	Tyramine	1.65865
M246T253	2-Methylbutyroylcarnitine	1.52956
M221T58	Indole-3-pyruvic acid	1.83483
M90T372	L-Alanine	1.36498
M114T167_2	Creatinine	1.29125
M550T193	1-O-(cis-9-Octadecenyl)-2-O-acetyl-sn-glycero-3-phosphocholine	0.596671
M258T420	Glycerophosphocholine	0.628159
M538T194	1-Palmitoyllysophosphatidylcholine	1.4276
M118T447	Betaine	0.675051
M116T322_2	D-Proline	1.49307
M468T211	1-Myristoyl-sn-glycero-3-phosphocholine	0.509502
M757T129_1	PC(16:0/16:0)	0.622192
M533T156	Taurocholate	1.59275
M176T432	L-Citrulline	1.25446
M355T37	MG(18:2(9Z,12Z)/0:0/0:0)[rac]	1.9087
M165T324	trans-2-Hydroxycinnamic acid	1.41184
M136T324	Dopamine	1.40711
M182T324	2-Methyl-3-hydroxybutyric acid	1.38393
M130T279_2	D-Pipecolinic acid	1.41914
M104T344	Dimethylglycine	0.11987
M118T314	5-Aminopentanoic acid	1.23977
M132T276_2	L-Leucine	1.29728
M150T301	L-Methionine	1.20483
M400T187	L-Palmitoylcarnitine	0.626415
M833T109	1-Stearoyl-2-oleoyl-sn-glycerol 3-phosphocholine (SOPC)	0.624284
M568T194_2	1-Stearoyl-2-hydroxy-sn-glycero-3-phosphocholine	0.754849
M160T454	Cyclohexylamine	0.563546
M831T113_1	1,2-dioleoyl-sn-glycero-3-phosphatidylcholine	0.648554
M162T407	L-Carnitine	1.16243
M454T211	1-Palmitoyl-2-hydroxy-sn-glycero-3-phosphoethanolamine	0.680509

## Sheet: summary
name	description	Fold change
M220T237	Pantothenate	2.88528	Model3d_vs_Ctrl3d
M220T237	Pantothenate	0.560292	Yc3d_vs_Model3d
M131T271	Atrolactic acid	1.68581
M131T271	Atrolactic acid	0.705128
M409T278	L-Tryptophan	3.52343
M409T278	L-Tryptophan	0.572336
M166T271_2	L-Phenylalanine	1.62487
M166T271_2	L-Phenylalanine	0.696671
M146T279	DL-O-tyrosine	1.76437
M146T279	DL-O-tyrosine	0.679429
M170T279	Indoleacrylic acid	1.76759
M170T279	Indoleacrylic acid	0.700437
M120T271	Tyramine	1.65865
M120T271	Tyramine	0.684576
M246T253	2-Methylbutyroylcarnitine	1.52956
M246T253	2-Methylbutyroylcarnitine	0.702797
M221T58	Indole-3-pyruvic acid	1.83483
M221T58	Indole-3-pyruvic acid	0.68654
M90T372	L-Alanine	1.36498
M90T372	L-Alanine	0.797412
M114T167_2	Creatinine	1.29125
M114T167_2	Creatinine	0.773584
M116T322_2	D-Proline	1.49307
M116T322_2	D-Proline	0.677887
M165T324	trans-2-Hydroxycinnamic acid	1.41184
M165T324	trans-2-Hydroxycinnamic acid	0.679178
M136T324	Dopamine	1.40711
M136T324	Dopamine	0.692245
M182T324	2-Methyl-3-hydroxybutyric acid	1.38393
M182T324	2-Methyl-3-hydroxybutyric acid	0.670207
M118T314	5-Aminopentanoic acid	1.23977
M118T314	5-Aminopentanoic acid	0.770428
M132T276_2	L-Leucine	1.29728
M132T276_2	L-Leucine	0.751122
M150T301	L-Methionine	1.20483
M150T301	L-Methionine	0.820652
M118T314	5-Aminopentanoic acid	1.23977
M118T314	5-Aminopentanoic acid	0.770428
M132T276_2	L-Leucine	1.29728
M132T276_2	L-Leucine	0.751122
M150T301	L-Methionine	1.20483
M150T301	L-Methionine	0.820652

## Sheet: Yc3d_vs_Model3d
name	description	Fold change
M331T271	DL-Phenylalanine	0.543267
M220T237	Pantothenate	0.560292
M166T271_2	L-Phenylalanine	0.696671
M114T167_2	Creatinine	0.773584
M104T311	Dimethylglycine	0.63654
M120T271	Tyramine	0.684576
M327T42	Arachidonic Acid (peroxide free)	1.67575
M246T253	2-Methylbutyroylcarnitine	0.702797
M131T271	Atrolactic acid	0.705128
M127T297	4-Hydroxy-6-methylpyran-2-one	0.623435
M221T58	Indole-3-pyruvic acid	0.68654
M146T279	DL-O-tyrosine	0.679429
M85T297	3-Butynoic acid	0.749622
M118T314	5-Aminopentanoic acid	0.770428
M346T39	(4Z,7Z,10Z,13Z,16Z,19Z)-4,7,10,13,1 6,19-Docosahexaenoic acid	1.30463
M328T342	Phe-Tyr	0.474706
M165T324	trans-2-Hydroxycinnamic acid	0.679178
M409T278	L-Tryptophan	0.572336
M166T399	DL-Methionine sulfoxide	0.600091
M182T324	2-Methyl-3-hydroxybutyric acid	0.670207
M169T46	Norharmane	0.639476
M170T279	Indoleacrylic acid	0.700437
M271T314	Pro-Asn	0.596185
M136T324	Dopamine	0.692245
M132T276_2	L-Leucine	0.751122
M171T271	D-Pipecolinic acid	1.31082
M544T196	1-Oleoyl-sn-glycero-3-phosphocholine	0.785923
M116T322_2	D-Proline	0.677887
M102T377	Betaine aldehyde	1.11547
M145T297	Erythritol	0.766795
M90T372	L-Alanine	0.797412
M132T377_2	Creatine	0.834003
M129T316	L-Lysine	1.75107
M162T298	1-Aminocyclopropanecarboxylic acid	0.608764
M198T298	D-Mannose	0.722902
M150T301	L-Methionine	0.820652
